# Supplementary material for: One- and two-electron reduction of triarylborane-based helical donor–acceptor compounds
Source: Chem Sci. 2021 Jul 27;12(35):11864–72. doi: 10.1039/d1sc02409d (PMC8442707; doi:10.1039/d1sc02409d)
Supplement: SC-012-D1SC02409D-s002 [file SC-012-D1SC02409D-s002.cif]

# Electronic Supplementary Material (ESI) for Chemical Science.
# This journal is © The Royal Society of Chemistry 2021

####################################################################### 
# 
# This file contains crystal structure data downloaded from the 
# Cambridge Structural Database (CSD) hosted by the Cambridge 
# Crystallographic Data Centre (CCDC).
# 
# Full information about CCDC data access policies and citation 
# guidelines are available at http://www.ccdc.cam.ac.uk/access/V1 
# 
# Audit and citation data items may have been added by the CCDC. 
# Please retain this information to preserve the provenance of 
# this file and to allow appropriate attribution of the data. 
# 
#######################################################################

data_cmpd_1K1
_database_code_depnum_ccdc_archive 'CCDC 2044266'
loop_
_audit_author_name
_audit_author_address
'Alexandra Friedrich'
;Julius Maximilians Universitaet Wuerzburg
Germany
;
_audit_update_record             
;
2020-11-13 deposited with the CCDC.	2021-07-27 downloaded from the CCDC.
;
_audit_creation_date             2019-09-30
_audit_creation_method           
;
Olex2 1.2-ac3
(compiled 2017.03.02 svn.r3394 for Rigaku Oxford Diffraction, GUI svn.r5318)
;
_shelx_SHELXL_version_number     2018/3
_chemical_name_common            ?
_chemical_name_systematic        
'10-(dimesitylboryl)-N,N-di-p-tolylbenzo[c]phenanthren-4-amine (3-B(Mes)2-[4]helix-9-N(p-Tol)2) monoanion'
_chemical_formula_moiety         'C50 H46 B N, C12 H24 K O6, 3(C4 H8 O)'
_chemical_formula_sum            'C74 H94 B K N O9'
_chemical_formula_weight         1191.41
_chemical_melting_point          ?
_chemical_oxdiff_usercomment     jxq2-27
loop_
_atom_type_symbol
_atom_type_description
_atom_type_scat_dispersion_real
_atom_type_scat_dispersion_imag
_atom_type_scat_source
C C 0.0181 0.0091 'International Tables Vol C Tables 4.2.6.8 and 6.1.1.4'
H H 0.0000 0.0000 'International Tables Vol C Tables 4.2.6.8 and 6.1.1.4'
B B 0.0090 0.0039 'International Tables Vol C Tables 4.2.6.8 and 6.1.1.4'
N N 0.0311 0.0180 'International Tables Vol C Tables 4.2.6.8 and 6.1.1.4'
O O 0.0492 0.0322 'International Tables Vol C Tables 4.2.6.8 and 6.1.1.4'
K K 0.3868 1.0657 'International Tables Vol C Tables 4.2.6.8 and 6.1.1.4'

_shelx_space_group_comment       
;
The symmetry employed for this shelxl refinement is uniquely defined
by the following loop, which should always be used as a source of
symmetry information in preference to the above space-group names.
They are only intended as comments.
;
_space_group_crystal_system      triclinic
_space_group_IT_number           2
_space_group_name_H-M_alt        'P -1'
_space_group_name_Hall           '-P 1'
loop_
_space_group_symop_operation_xyz
'x, y, z'
'-x, -y, -z'

_cell_length_a                   12.5786(3)
_cell_length_b                   16.3020(4)
_cell_length_c                   16.8804(3)
_cell_angle_alpha                98.375(2)
_cell_angle_beta                 90.741(2)
_cell_angle_gamma                103.958(2)
_cell_volume                     3319.24(13)
_cell_formula_units_Z            2
_cell_measurement_reflns_used    24252
_cell_measurement_temperature    100(2)
_cell_measurement_theta_max      70.0680
_cell_measurement_theta_min      2.6500
_shelx_estimated_absorpt_T_max   0.938
_shelx_estimated_absorpt_T_min   0.766
_exptl_absorpt_coefficient_mu    1.149
_exptl_absorpt_correction_T_max  1.00000
_exptl_absorpt_correction_T_min  0.68341
_exptl_absorpt_correction_type   multi-scan
_exptl_absorpt_process_details   
;
CrysAlisPro 1.171.40.53 (Rigaku Oxford Diffraction, 2019) Empirical 
absorption correction using spherical harmonics, implemented in SCALE3 
ABSPACK scaling algorithm.
;
_exptl_absorpt_special_details   ?
_exptl_crystal_colour            black
_exptl_crystal_density_diffrn    1.192
_exptl_crystal_density_meas      ?
_exptl_crystal_density_method    ?
_exptl_crystal_description       block
_exptl_crystal_F_000             1282
loop_
_exptl_crystal_face_index_h
_exptl_crystal_face_index_k
_exptl_crystal_face_index_l
_exptl_crystal_face_perp_dist
1 -1 1 0.0762
-4 -7 -3 0.0522
-2 -3 -9 0.0586
-1 -2 0 0.0649
0 -2 -1 0.0344
0 -2 -1 0.0331
0 -1 -1 0.0316
-1 0 0 0.0956
1 -1 0 0.0918
0 0 0 0.1202
0 -1 0 0.0604
0 -1 -1 0.0448
0 1 -1 0.1558
0 -1 0 0.0587
0 -1 1 0.0955
-3 -5 -7 0.0493
0 2 1 0.0214
1 -1 0 0.1029
0 1 1 0.0410
-1 1 -1 0.1078
-1 0 0 0.0962

_exptl_crystal_size_max          0.245
_exptl_crystal_size_mid          0.184
_exptl_crystal_size_min          0.056
loop_
_exptl_oxdiff_crystal_face_indexfrac_h
_exptl_oxdiff_crystal_face_indexfrac_k
_exptl_oxdiff_crystal_face_indexfrac_l
_exptl_oxdiff_crystal_face_x
_exptl_oxdiff_crystal_face_y
_exptl_oxdiff_crystal_face_z
0.5005 -1.0043 1.4984 -0.0171 0.1071 0.1216
-3.5073 -6.9563 -3.4711 0.8522 -0.4069 0.3289
-1.8704 -3.3102 -9.0366 0.8586 -0.4100 -0.3077
-1.0039 -2.0044 0.0006 0.1845 -0.0903 0.1588
0.4937 -2.0015 -1.4981 0.2480 0.0391 -0.0189
-0.0055 -2.0025 -0.9985 0.2268 -0.0040 0.0403
-0.0036 -1.0005 -0.9987 0.1438 -0.0152 -0.0120
-0.5008 0.0006 -0.4993 0.0395 -0.0695 -0.0050
0.9981 -1.0017 -0.0000 0.0647 0.1239 -0.0019
0.4992 0.0010 -0.4996 0.0212 0.0431 -0.0592
0.4973 -1.0011 -0.4994 0.1042 0.0543 -0.0070
0.4956 -0.9995 -1.4983 0.1649 0.0279 -0.0712
0.4995 1.0046 -1.4986 -0.0012 0.0055 -0.1758
-0.0019 -1.0020 0.0002 0.0831 0.0112 0.0523
-0.4995 -1.0046 1.4986 0.0012 -0.0055 0.1758
-2.5749 -4.8470 -7.4009 0.8994 -0.4290 -0.0843
-0.4937 2.0015 1.4981 -0.2480 -0.0391 0.0189
1.4989 -1.0024 0.4993 0.0252 0.1934 0.0031
0.0036 1.0005 0.9987 -0.1438 0.0152 0.0120
-0.5005 1.0043 -1.4984 0.0171 -0.1071 -0.1216
-1.0000 -0.0003 0.0002 0.0184 -0.1127 0.0542

_exptl_transmission_factor_max   ?
_exptl_transmission_factor_min   ?
_diffrn_reflns_av_R_equivalents  0.0583
_diffrn_reflns_av_unetI/netI     0.0339
_diffrn_reflns_Laue_measured_fraction_full 0.992
_diffrn_reflns_Laue_measured_fraction_max 0.988
_diffrn_reflns_limit_h_max       15
_diffrn_reflns_limit_h_min       -15
_diffrn_reflns_limit_k_max       19
_diffrn_reflns_limit_k_min       -19
_diffrn_reflns_limit_l_max       20
_diffrn_reflns_limit_l_min       -19
_diffrn_reflns_number            42082
_diffrn_reflns_point_group_measured_fraction_full 0.992
_diffrn_reflns_point_group_measured_fraction_max 0.988
_diffrn_reflns_theta_full        67.684
_diffrn_reflns_theta_max         70.058
_diffrn_reflns_theta_min         2.649
_diffrn_ambient_environment      N~2~
_diffrn_ambient_temperature      100(2)
_diffrn_detector                 'Hybrid Pixel Array Detector'
_diffrn_detector_area_resol_mean 10.0000
_diffrn_detector_type            HyPix
_diffrn_measured_fraction_theta_full 0.992
_diffrn_measured_fraction_theta_max 0.988
_diffrn_measurement_details      
;
List of Runs (angles in degrees, time in seconds):

  # Type    Start    End  Width  t~exp~   \w     \q     \k     \f   Frames
#--------------------------------------------------------------------------
  1  \w    -20.00  57.00   0.50    7.00    --   50.30 -52.00  -9.00  154
  2  \w      4.00  47.00   0.50    7.00    --   50.30   0.00 -30.00   86
  3  \w     97.00 123.00   0.50   27.00    --  105.75  61.00  60.00   52
  4  \w    132.00 170.00   0.50   27.00    --  105.75  61.00  60.00   76
  5  \w    136.00 178.00   0.50   27.00    --  105.75  52.00 136.00   84
  6  \w    114.00 173.00   0.50   27.00    --  105.75  15.00  60.00  118
  7  \w     96.00 123.00   0.50   27.00    --  105.75  52.00 136.00   54
  8  \w     74.00 104.00   0.50   27.00    --  105.75   0.00  90.00   60
  9  \w     46.00 105.00   0.50    7.00    --   50.30  52.00 136.00  118
 10  \w     34.00  70.00   0.50   27.00    --  105.75 -61.00   0.00   72
 11  \w     36.00 108.00   0.50   27.00    --  105.75-109.00  14.08  144
 12  \w     50.00 116.00   0.50   27.00    --  105.75-131.00  95.07  132
 13  \w     47.00 122.00   0.50   27.00    --  105.75-140.00  -8.93  150
 14  \w     83.00 108.00   0.50   27.00    --  105.75-111.00-123.03   50
 15  \w     40.00 111.00   0.50   27.00    --  105.75-125.00-120.00  142
 16  \w     44.00  85.00   0.50   27.00    --  105.75 -94.00 -90.00   82
 17  \w     35.00 111.00   0.50   27.00    --  105.75-125.00   0.00  152
 18  \w     45.00  71.00   0.50   27.00    --  105.75 -61.00 120.00   52
 19  \w     40.00 106.00   0.50   27.00    --  105.75 -77.00  90.00  132
 20  \w     38.00 108.00   0.50   27.00    --  105.75-107.00 103.59  140
 21  \w     68.00 107.00   0.50   27.00    --  105.75   0.00 -60.00   78
 22  \w    105.00 177.00   0.50   27.00    --  105.75  30.00 -90.00  144
 23  \w     57.00  93.00   0.50   27.00    --  105.75   0.00 -90.00   72
 24  \w     58.00 112.00   0.50   27.00    --  105.75   0.00-150.00  108
 25  \w     39.00  71.00   0.50   27.00    --  105.75-111.00-123.03   64
 26  \w     40.00 109.00   0.50   27.00    --  105.75-114.00 -98.45  138
 27  \w     35.00 110.00   0.50   27.00    --  105.75-125.00-150.00  150
 28  \w     16.00  57.00   0.50    7.00    --   50.30   0.00-180.00   82
 29  \w    -23.00  20.00   0.50    7.00    --  -50.24  19.00-120.00   86
 30  \w    -68.00 -13.00   0.50   27.00    --  -84.25  61.00 -60.00  110
 31  \w   -118.00 -54.00   0.50    7.00    --  -50.24 -52.00  -9.00  128
 32  \w    -52.00  15.00   0.50    7.00    --  -50.24  52.00 136.00  134
 33  \w    -49.00 -12.00   0.50   27.00    --  -84.25  52.00 136.00   74
 34  \w   -121.00 -85.00   0.50    7.00    --  -50.24-125.00 -60.00   72
 35  \w   -150.00 -75.00   0.50   27.00    --  -84.25 -52.00  -9.00  150
;
_diffrn_measurement_device       'four-circle diffractometer'
_diffrn_measurement_device_type  'XtaLAB Synergy, Dualflex, HyPix'
_diffrn_measurement_method       '\w scans'
_diffrn_orient_matrix_type       
'CrysAlisPro convention (1999,Acta A55,543-557)'
_diffrn_orient_matrix_UB_11      -0.0183541000
_diffrn_orient_matrix_UB_12      -0.0828862000
_diffrn_orient_matrix_UB_13      -0.0608530000
_diffrn_orient_matrix_UB_21      0.1126616000
_diffrn_orient_matrix_UB_22      -0.0113889000
_diffrn_orient_matrix_UB_23      0.0262247000
_diffrn_orient_matrix_UB_31      -0.0541958000
_diffrn_orient_matrix_UB_32      -0.0520631000
_diffrn_orient_matrix_UB_33      0.0643430000
_diffrn_oxdiff_digest_frames     
;
019ff81479cd11082f70f10a9a0a2d755103640fffd
;
_diffrn_oxdiff_digest_hkl        
;
014178addd1f89adc334aefbc36ee7820fde05
;
_diffrn_radiation_monochromator  mirror
_diffrn_radiation_probe          x-ray
_diffrn_radiation_type           CuK\a
_diffrn_radiation_wavelength     1.54184
_diffrn_source                   'micro-focus sealed X-ray tube'
_diffrn_source_type              'PhotonJet (Cu) X-ray Source'
_reflns_Friedel_coverage         0.000
_reflns_Friedel_fraction_full    .
_reflns_Friedel_fraction_max     .
_reflns_number_gt                10489
_reflns_number_total             12455
_reflns_special_details          
;
 Reflections were merged by SHELXL according to the crystal
 class for the calculation of statistics and refinement.
 
 _reflns_Friedel_fraction is defined as the number of unique
 Friedel pairs measured divided by the number that would be
 possible theoretically, ignoring centric projections and
 systematic absences.
;
_reflns_threshold_expression     'I > 2\s(I)'
_computing_cell_refinement       'CrysAlisPro 1.171.40.53 (Rigaku OD, 2019)'
_computing_data_collection       'CrysAlisPro 1.171.40.53 (Rigaku OD, 2019)'
_computing_data_reduction        'CrysAlisPro 1.171.40.53 (Rigaku OD, 2019)'
_computing_molecular_graphics    'ShelXLe (Huebschle et all, 2011)'
_computing_publication_material  'Olex2 (Dolomanov et al., 2009)'
_computing_structure_refinement  'SHELXL-2018/3 (Sheldrick, 2018)'
_computing_structure_solution    'ShelXT (Sheldrick, 2015)'
_refine_diff_density_max         0.741
_refine_diff_density_min         -0.460
_refine_diff_density_rms         0.053
_refine_ls_extinction_coef       .
_refine_ls_extinction_method     none
_refine_ls_goodness_of_fit_ref   1.056
_refine_ls_hydrogen_treatment    constr
_refine_ls_matrix_type           full
_refine_ls_number_parameters     935
_refine_ls_number_reflns         12455
_refine_ls_number_restraints     586
_refine_ls_R_factor_all          0.0680
_refine_ls_R_factor_gt           0.0601
_refine_ls_restrained_S_all      1.087
_refine_ls_shift/su_max          0.000
_refine_ls_shift/su_mean         0.000
_refine_ls_structure_factor_coef Fsqd
_refine_ls_weighting_details     
'w=1/[\s^2^(Fo^2^)+(0.1050P)^2^+1.2153P] where P=(Fo^2^+2Fc^2^)/3'
_refine_ls_weighting_scheme      calc
_refine_ls_wR_factor_gt          0.1716
_refine_ls_wR_factor_ref         0.1818
_refine_special_details          
;
Refinement of F^2^ against ALL reflections. The weighted R-factor wR and 
goodness of fit S are based on F^2^, conventional R-factors R are based on F, 
with F set to zero for negative F^2^. The threshold expression of F^2^ > 
2sigma(F^2^) is used only for calculating R-factors(gt) etc. and is not 
relevant to the choice of reflections for refinement. R-factors based on F^2^ 
are statistically about twice as large as those based on F, and R-factors 
based on ALL data will be even larger.
The crystal consisted of two domains and, hence, a twin data reduction was 
performed. Only the larger domain (ca. 80%) was used in the structure 
refinement.
The 1,2- and 1,3-C--C and  C--O  distances of the disordered THF molecules 
(residues 1 and 3) were restrained using DFIX command. The sum of the 
occupancies of the three disordered parts of the THF solvent molecules 
(residue 3) was restrained to 1 using SUMP command. The anisotropic 
displacement parameters of the atoms of the disordered parts of the THF groups
were restrained to be similar for each residue 1 and residue 3, respectively, 
with SIMU restraint. Further, the anisotropic displacement parameters of the 
disordered C9A and C9B carbon atoms of the THF group belonging to residue 2 
were restrained to be similar with SIMU restraint.
;
_olex2_refinement_description    
;
1. Fixed Uiso
 At 1.2 times of:
  All C(H) groups, All C(H,H) groups
 At 1.5 times of:
  All C(H,H,H) groups
2. Restrained distances
 C9B_1-C10B_1 = C7B_1-C8B_1 = C9A_1-C10A_1 = C7A_1-C8A_1 = C8A_1-C9A_1 = C8B_1-
 C9B_1
 1.52 with sigma of 0.01
 O4A_1-C7A_1 = O4A_1-C10A_1 = O4B_1-C7B_1 = O4B_1-C10B_1
 1.43 with sigma of 0.01
 O4A_1-C8A_1 = O4A_1-C9A_1 = O4B_1-C8B_1 = O4B_1-C9B_1
 2.37 with sigma of 0.01
 C7A_1-C10A_1 = C7B_1-C10B_1
 2.33 with sigma of 0.01
 C8A_1-C10A_1 = C7A_1-C9A_1 = C7B_1-C9B_1 = C8B_1-C10B_1
 2.36 with sigma of 0.01
 C1A_3-C2A_3 = C2A_3-C3A_3 = C3A_3-C4A_3
 1.52 with sigma of 0.01
 C3A_3-O1A_3 = O1A_3-C2A_3
 2.37 with sigma of 0.01
 C1A_3-C3A_3 = C2A_3-C4A_3
 2.36 with sigma of 0.01
 C1A_3-O1A_3 = O1A_3-C4A_3
 1.43 with sigma of 0.01
 C1A_3-C4A_3
 2.33 with sigma of 0.01
 C3B_3-C5B_3 = C4B_3-C1B_3
 2.36 with sigma of 0.01
 O2B_3-C4B_3 = O2B_3-C5B_3
 2.37 with sigma of 0.01
 C1B_3-O2B_3 = O2B_3-C3B_3
 1.43 with sigma of 0.01
 C3B_3-C4B_3 = C4B_3-C5B_3 = C5B_3-C1B_3
 1.52 with sigma of 0.01
 C1B_3-C3B_3
 2.33 with sigma of 0.01
 O1C_3-C2C_3 = C5C_3-O1C_3
 1.43 with sigma of 0.01
 C2C_3-C3C_3 = C3C_3-C4C_3 = C4C_3-C5C_3
 1.52 with sigma of 0.01
 O1C_3-C3C_3 = C4C_3-O1C_3
 2.37 with sigma of 0.01
 C2C_3-C4C_3 = C3C_3-C5C_3 = C2C_3-C5C_3
 2.36 with sigma of 0.01
 C2C_3-C5C_3
 2.33 with sigma of 0.01
3. Uiso/Uaniso restraints and constraints
O4A_1 \\sim C7A_1 \\sim C8A_1 \\sim C9A_1 \\sim C10A_1 \\sim O4B_1 \\sim C8B_1
\\sim C7B_1 \\sim C9B_1 \\sim C10B_1: within 2A with sigma of 0.003 and sigma
for terminal atoms of 0.006
C9A_2 \\sim C9B_2: within 2A with sigma of 0.003 and sigma for terminal atoms
of 0.006
C1A_3 \\sim C2A_3 \\sim O1A_3 \\sim C4A_3 \\sim C3A_3 \\sim C5B_3 \\sim C1B_3
\\sim O2B_3 \\sim C3B_3 \\sim C4B_3 \\sim C4C_3 \\sim O1C_3 \\sim C2C_3 \\sim
C3C_3 \\sim C5C_3: within 2A with sigma of 0.008 and sigma for terminal atoms
of 0.016
4. Others
 1*[Sof(C1A)+Sof(H1AA)+Sof(H1AB)+Sof(C2A)+Sof(H2AA)+Sof(H2AB)+Sof(O1A)+
 Sof(C4A)+Sof(H4A1)+Sof(H4A2)+Sof(C3A)+Sof(H3A1)+Sof(H3A2)]+1*[Sof(C5B)+
 Sof(H5B1)+Sof(H5B2)+Sof(C1B)+Sof(H1BA)+Sof(H1BB)+Sof(O2B)+Sof(C3B)+Sof(H3BA)+
 Sof(H3BB)+Sof(C4B)+Sof(H4B1)+Sof(H4B2)]+1*[Sof(C4C)+Sof(H4CA)+Sof(H4CB)+
 Sof(O1C)+Sof(C2C)+Sof(H2CA)+Sof(H2CB)+Sof(C3C)+Sof(H3CA)+Sof(H3CB)+Sof(C5C)+
 Sof(H5CA)+Sof(H5CB)]=1 with esd of 0.0001
 Sof(C1A)=Sof(H1AA)=Sof(H1AB)=Sof(C2A)=Sof(H2AA)=Sof(H2AB)=Sof(O1A)=Sof(C4A)=
 Sof(H4A1)=Sof(H4A2)=Sof(C3A)=Sof(H3A1)=Sof(H3A2)=FVAR(1)
 Sof(C5B)=Sof(H5B1)=Sof(H5B2)=Sof(C1B)=Sof(H1BA)=Sof(H1BB)=Sof(O2B)=Sof(C3B)=
 Sof(H3BA)=Sof(H3BB)=Sof(C4B)=Sof(H4B1)=Sof(H4B2)=FVAR(2)
 Sof(C4C)=Sof(H4CA)=Sof(H4CB)=Sof(O1C)=Sof(C2C)=Sof(H2CA)=Sof(H2CB)=Sof(C3C)=
 Sof(H3CA)=Sof(H3CB)=Sof(C5C)=Sof(H5CA)=Sof(H5CB)=FVAR(3)
 Sof(C9B)=Sof(H9BA)=Sof(H9BB)=1-FVAR(4)
 Sof(C9A)=Sof(H9AA)=Sof(H9AB)=FVAR(4)
 Sof(O4B)=Sof(C8B)=Sof(H8BA)=Sof(H8BB)=Sof(C7B)=Sof(H7BA)=Sof(H7BB)=Sof(C9B)=
 Sof(H9BA)=Sof(H9BB)=Sof(C10B)=Sof(H10C)=Sof(H10D)=1-FVAR(5)
 Sof(O4A)=Sof(C7A)=Sof(H7AA)=Sof(H7AB)=Sof(C8A)=Sof(H8AA)=Sof(H8AB)=Sof(C9A)=
 Sof(H9AA)=Sof(H9AB)=Sof(C10A)=Sof(H10A)=Sof(H10B)=FVAR(5)
5.a Secondary CH2 refined with riding coordinates:
 C1(H1A,H1AB), C2(H2A,H2AB), C3(H3A,H3AB), C7A(H7AA,H7AB), C8A(H8AA,H8AB),
 C9A(H9AA,H9AB), C10A(H10A,H10B), C8B(H8BA,H8BB), C7B(H7BA,H7BB), C9B(H9BA,
 H9BB), C10B(H10C,H10D), C5(H5A,H5AB), C6(H6A,H6AB), C4(H4A,H4AB), C1(H1A,H1AB),
  C2(H2A,H2AB), C3(H3A,H3AB), C5(H5A,H5AB), C6(H6A,H6AB), C7(H7A,H7AB),
 C9A(H9AA,H9AB), C9B(H9BA,H9BB), C4(H4A,H4AB), C1A(H1AA,H1AB), C2A(H2AA,H2AB),
 C4A(H4A1,H4A2), C3A(H3A1,H3A2), C5B(H5B1,H5B2), C1B(H1BA,H1BB), C3B(H3BA,H3BB),
  C4B(H4B1,H4B2), C4C(H4CA,H4CB), C2C(H2CA,H2CB), C3C(H3CA,H3CB), C5C(H5CA,H5CB)
5.b Aromatic/amide H refined with riding coordinates:
 C2(H2), C3(H3), C5(H5), C6(H6), C9(H9), C10(H10), C24(H24), C12(H12),
 C13(H13), C16(H16), C17(H17), C18(H18), C22(H22), C21(H21), C25(H25), C27(H27),
  C29(H29), C30(H30), C37(H37), C35(H35), C46(H46), C44(H44)
5.c Idealised Me refined as rotating group:
 C7(H7A,H7B,H7C), C14(H14A,H14B,H14C), C39(H39A,H39B,H39C), C50(H50A,H50B,
 H50C), C49(H49A,H49B,H49C), C48(H48A,H48B,H48C), C41(H41A,H41B,H41C), C40(H40A,
 H40B,H40C)
;
_atom_sites_solution_hydrogens   geom
_atom_sites_solution_primary     dual
_atom_sites_solution_secondary   ?
loop_
_atom_site_label
_atom_site_type_symbol
_atom_site_fract_x
_atom_site_fract_y
_atom_site_fract_z
_atom_site_U_iso_or_equiv
_atom_site_adp_type
_atom_site_occupancy
_atom_site_site_symmetry_order
_atom_site_calc_flag
_atom_site_refinement_flags_posn
_atom_site_refinement_flags_adp
_atom_site_refinement_flags_occupancy
_atom_site_disorder_assembly
_atom_site_disorder_group
C1 C 0.97100(16) 0.37377(13) 0.29318(13) 0.0408(4) Uani 1 1 d . . . . .
N1 N 1.00570(13) 0.43435(11) 0.24224(12) 0.0430(4) Uani 1 1 d . . . . .
B1 B 0.48075(18) 0.85128(15) 0.21648(13) 0.0362(4) Uani 1 1 d . . . . .
C2 C 0.86410(19) 0.35344(18) 0.31637(16) 0.0581(6) Uani 1 1 d . . . . .
H2 H 0.812570 0.381116 0.297509 0.070 Uiso 1 1 calc R U . . .
C23 C 0.92078(15) 0.72604(13) 0.32367(12) 0.0382(4) Uani 1 1 d . . . . .
C3 C 0.8312(2) 0.2932(2) 0.3668(2) 0.0775(9) Uani 1 1 d . . . . .
H3 H 0.757421 0.281279 0.382384 0.093 Uiso 1 1 calc R U . . .
C4 C 0.9019(2) 0.24984(17) 0.39522(15) 0.0626(7) Uani 1 1 d . . . . .
C5 C 1.0086(2) 0.27190(15) 0.37341(15) 0.0571(6) Uani 1 1 d . . . . .
H5 H 1.059813 0.244313 0.392927 0.069 Uiso 1 1 calc R U . . .
C6 C 1.04445(19) 0.33261(15) 0.32421(16) 0.0525(6) Uani 1 1 d . . . . .
H6 H 1.119316 0.346600 0.311302 0.063 Uiso 1 1 calc R U . . .
C7 C 0.8599(4) 0.1797(2) 0.4452(2) 0.0918(11) Uani 1 1 d . . . . .
H7A H 0.921913 0.167975 0.473416 0.138 Uiso 1 1 calc R U . . .
H7B H 0.820336 0.127603 0.410132 0.138 Uiso 1 1 calc R U . . .
H7C H 0.810217 0.198045 0.484378 0.138 Uiso 1 1 calc R U . . .
C8 C 1.09741(16) 0.43300(14) 0.19292(14) 0.0440(5) Uani 1 1 d . . . . .
C9 C 1.11072(18) 0.35825(15) 0.14784(16) 0.0525(6) Uani 1 1 d . . . . .
H9 H 1.060307 0.305262 0.151201 0.063 Uiso 1 1 calc R U . . .
C19 C 0.84318(14) 0.59853(12) 0.22412(12) 0.0343(4) Uani 1 1 d . . . . .
C10 C 1.1981(2) 0.36098(18) 0.09764(17) 0.0587(6) Uani 1 1 d . . . . .
H10 H 1.206699 0.309447 0.067092 0.070 Uiso 1 1 calc R U . . .
C24 C 0.93073(17) 0.81420(14) 0.35275(13) 0.0438(5) Uani 1 1 d . . . . .
H24 H 0.990667 0.844723 0.388644 0.053 Uiso 1 1 calc R U . . .
C11 C 1.27284(18) 0.43751(19) 0.09135(16) 0.0573(6) Uani 1 1 d . . . . .
C12 C 1.25818(17) 0.51206(17) 0.13645(16) 0.0545(6) Uani 1 1 d . . . . .
H12 H 1.308240 0.565104 0.132707 0.065 Uiso 1 1 calc R U . . .
C13 C 1.17157(17) 0.51028(15) 0.18689(15) 0.0479(5) Uani 1 1 d . . . . .
H13 H 1.162884 0.561840 0.217333 0.057 Uiso 1 1 calc R U . . .
C14 C 1.3695(2) 0.4405(2) 0.03851(19) 0.0734(9) Uani 1 1 d . . . . .
H14A H 1.378940 0.489751 0.009931 0.110 Uiso 1 1 calc R U . . .
H14B H 1.356055 0.387762 -0.000351 0.110 Uiso 1 1 calc R U . . .
H14C H 1.435977 0.445843 0.071726 0.110 Uiso 1 1 calc R U . . .
C15 C 0.92792(15) 0.47690(13) 0.21318(13) 0.0390(4) Uani 1 1 d . . . . .
C16 C 0.86918(16) 0.44135(13) 0.14212(13) 0.0415(4) Uani 1 1 d . . . . .
H16 H 0.874363 0.386915 0.115842 0.050 Uiso 1 1 calc R U . . .
C17 C 0.80176(16) 0.48541(13) 0.10854(13) 0.0404(4) Uani 1 1 d . . . . .
H17 H 0.764298 0.462470 0.057954 0.048 Uiso 1 1 calc R U . . .
C18 C 0.78981(14) 0.56208(13) 0.14895(12) 0.0361(4) Uani 1 1 d . . . . .
H18 H 0.743972 0.591373 0.125286 0.043 Uiso 1 1 calc R U . . .
C20 C 0.91897(14) 0.55624(13) 0.25529(12) 0.0361(4) Uani 1 1 d . . . . .
C22 C 0.99402(15) 0.68171(14) 0.35270(12) 0.0396(4) Uani 1 1 d . . . . .
H22 H 1.047563 0.711017 0.393955 0.048 Uiso 1 1 calc R U . . .
C21 C 0.98979(15) 0.59878(14) 0.32330(12) 0.0397(4) Uani 1 1 d . . . . .
H21 H 1.034069 0.569070 0.348056 0.048 Uiso 1 1 calc R U . . .
C26 C 0.75945(16) 0.81013(13) 0.28185(12) 0.0380(4) Uani 1 1 d . . . . .
C25 C 0.85644(17) 0.85547(13) 0.33029(13) 0.0440(5) Uani 1 1 d . . . . .
H25 H 0.868700 0.915385 0.346854 0.053 Uiso 1 1 calc R U . . .
C28 C 0.57487(15) 0.80825(13) 0.22635(11) 0.0353(4) Uani 1 1 d . . . . .
C27 C 0.67741(16) 0.85095(13) 0.26671(12) 0.0382(4) Uani 1 1 d . . . . .
H27 H 0.690898 0.910747 0.284413 0.046 Uiso 1 1 calc R U . . .
C29 C 0.56269(15) 0.71842(13) 0.20195(11) 0.0347(4) Uani 1 1 d . . . . .
H29 H 0.494780 0.685648 0.176551 0.042 Uiso 1 1 calc R U . . .
C30 C 0.64296(14) 0.67701(12) 0.21303(11) 0.0336(4) Uani 1 1 d . . . . .
H30 H 0.629025 0.617344 0.194452 0.040 Uiso 1 1 calc R U . . .
C32 C 0.83456(14) 0.68142(12) 0.26614(11) 0.0343(4) Uani 1 1 d . . . . .
C31 C 0.74738(15) 0.72081(12) 0.25177(11) 0.0341(4) Uani 1 1 d . . . . .
C34 C 0.48668(16) 1.01221(13) 0.20615(12) 0.0380(4) Uani 1 1 d . . . . .
C33 C 0.49394(16) 0.94901(13) 0.25470(12) 0.0381(4) Uani 1 1 d . . . . .
C37 C 0.5282(2) 1.06445(16) 0.36880(13) 0.0510(5) Uani 1 1 d . . . . .
H37 H 0.543396 1.081891 0.424823 0.061 Uiso 1 1 calc R U . . .
C36 C 0.52040(19) 1.12577(15) 0.32146(13) 0.0472(5) Uani 1 1 d . . . . .
C35 C 0.50014(17) 1.09743(14) 0.23975(13) 0.0419(4) Uani 1 1 d . . . . .
H35 H 0.495278 1.137840 0.205452 0.050 Uiso 1 1 calc R U . . .
C39 C 0.5191(2) 0.91878(17) 0.39768(14) 0.0569(6) Uani 1 1 d . . . . .
H39A H 0.584744 0.942005 0.433484 0.085 Uiso 1 1 calc R U . . .
H39B H 0.521631 0.862521 0.369118 0.085 Uiso 1 1 calc R U . . .
H39C H 0.453588 0.913057 0.429264 0.085 Uiso 1 1 calc R U . . .
C38 C 0.51488(19) 0.97859(15) 0.33776(13) 0.0457(5) Uani 1 1 d . . . . .
C50 C 0.26747(18) 0.81896(16) 0.29943(13) 0.0475(5) Uani 1 1 d . . . . .
H50A H 0.297118 0.881041 0.305624 0.071 Uiso 1 1 calc R U . . .
H50B H 0.312057 0.794290 0.332814 0.071 Uiso 1 1 calc R U . . .
H50C H 0.191672 0.806431 0.316159 0.071 Uiso 1 1 calc R U . . .
C49 C 0.05910(16) 0.63353(15) 0.05745(15) 0.0475(5) Uani 1 1 d . . . . .
H49A H 0.002218 0.629704 0.096823 0.071 Uiso 1 1 calc R U . . .
H49B H 0.070160 0.576417 0.039322 0.071 Uiso 1 1 calc R U . . .
H49C H 0.036156 0.656711 0.011487 0.071 Uiso 1 1 calc R U . . .
C48 C 0.45748(16) 0.77180(14) 0.03703(12) 0.0403(4) Uani 1 1 d . . . . .
H48A H 0.523432 0.803638 0.069798 0.060 Uiso 1 1 calc R U . . .
H48B H 0.444985 0.803904 -0.005513 0.060 Uiso 1 1 calc R U . . .
H48C H 0.467350 0.715840 0.013002 0.060 Uiso 1 1 calc R U . . .
C47 C 0.35959(15) 0.75949(12) 0.08926(12) 0.0352(4) Uani 1 1 d . . . . .
C46 C 0.25988(15) 0.70985(12) 0.05290(12) 0.0366(4) Uani 1 1 d . . . . .
H46 H 0.256500 0.687760 -0.002603 0.044 Uiso 1 1 calc R U . . .
C45 C 0.16531(15) 0.69184(13) 0.09564(13) 0.0388(4) Uani 1 1 d . . . . .
C44 C 0.17281(15) 0.72825(13) 0.17559(13) 0.0393(4) Uani 1 1 d . . . . .
H44 H 0.109447 0.717081 0.206146 0.047 Uiso 1 1 calc R U . . .
C43 C 0.26990(16) 0.78059(13) 0.21264(12) 0.0373(4) Uani 1 1 d . . . . .
C42 C 0.36803(15) 0.79656(12) 0.17071(11) 0.0346(4) Uani 1 1 d . . . . .
C41 C 0.46843(18) 0.98817(14) 0.11648(12) 0.0425(4) Uani 1 1 d . . . . .
H41A H 0.470220 1.039603 0.092334 0.064 Uiso 1 1 calc R U . . .
H41B H 0.396878 0.947560 0.103775 0.064 Uiso 1 1 calc R U . . .
H41C H 0.526320 0.961702 0.095023 0.064 Uiso 1 1 calc R U . . .
C40 C 0.5300(2) 1.21784(16) 0.35744(16) 0.0595(6) Uani 1 1 d . . . . .
H40A H 0.576433 1.255673 0.324734 0.089 Uiso 1 1 calc R U . . .
H40B H 0.562761 1.228453 0.412086 0.089 Uiso 1 1 calc R U . . .
H40C H 0.456879 1.229141 0.358837 0.089 Uiso 1 1 calc R U . . .
K1_1 K 1.000000 1.000000 0.000000 0.0543(2) Uani 1 2 d S . P . .
C1_1 C 0.73300(18) 0.85110(17) -0.0223(2) 0.0625(7) Uani 1 1 d . . . . .
H1A_1 H 0.702163 0.893622 0.011745 0.075 Uiso 1 1 calc R U . . .
H1AB_1 H 0.681703 0.794136 -0.024547 0.075 Uiso 1 1 calc R U . . .
O2_1 O 1.00836(13) 0.91467(11) 0.13108(13) 0.0620(5) Uani 1 1 d . . . . .
C2_1 C 0.8312(2) 0.82735(17) 0.08904(18) 0.0625(7) Uani 1 1 d . . . . .
H2A_1 H 0.782446 0.769463 0.087451 0.075 Uiso 1 1 calc R U . . .
H2AB_1 H 0.800682 0.868327 0.125378 0.075 Uiso 1 1 calc R U . . .
O3_1 O 1.19354(13) 1.03998(12) 0.09891(13) 0.0649(5) Uani 1 1 d . . . . .
C3_1 C 0.9445(2) 0.82880(17) 0.11911(18) 0.0615(7) Uani 1 1 d . . . . .
H3A_1 H 0.940957 0.805398 0.170205 0.074 Uiso 1 1 calc R U . . .
H3AB_1 H 0.978323 0.793061 0.079564 0.074 Uiso 1 1 calc R U . . .
O4A_1 O 0.9207(3) 1.1107(2) 0.1091(2) 0.0738(7) Uani 0.793(6) 1 d D U P A 1
C7A_1 C 0.8434(4) 1.1498(3) 0.0773(3) 0.0751(8) Uani 0.793(6) 1 d D U P A 1
H7AA_1 H 0.805914 1.113679 0.027794 0.090 Uiso 0.793(6) 1 calc R U P A 1
H7AB_1 H 0.881200 1.206406 0.063929 0.090 Uiso 0.793(6) 1 calc R U P A 1
C8A_1 C 0.7636(3) 1.1596(3) 0.1379(3) 0.0763(8) Uani 0.793(6) 1 d D U P A 1
H8AA_1 H 0.689039 1.149600 0.112904 0.092 Uiso 0.793(6) 1 calc R U P A 1
H8AB_1 H 0.783852 1.217328 0.170239 0.092 Uiso 0.793(6) 1 calc R U P A 1
C9A_1 C 0.7704(3) 1.0885(3) 0.1907(3) 0.0713(8) Uani 0.793(6) 1 d D U P A 1
H9AA_1 H 0.747422 1.102683 0.245812 0.086 Uiso 0.793(6) 1 calc R U P A 1
H9AB_1 H 0.725769 1.031466 0.166115 0.086 Uiso 0.793(6) 1 calc R U P A 1
C10A_1 C 0.8900(3) 1.0930(4) 0.1892(3) 0.0730(8) Uani 0.793(6) 1 d D U P A 1
H10A_1 H 0.931469 1.139261 0.230793 0.088 Uiso 0.793(6) 1 calc R U P A 1
H10B_1 H 0.904736 1.038136 0.198625 0.088 Uiso 0.793(6) 1 calc R U P A 1
O4B_1 O 0.8731(10) 1.0712(8) 0.0861(6) 0.0738(10) Uani 0.207(6) 1 d D U P A 2
C8B_1 C 0.7364(11) 1.1378(13) 0.1309(9) 0.0753(11) Uani 0.207(6) 1 d D U P A 2
H8BA_1 H 0.665391 1.094453 0.122260 0.090 Uiso 0.207(6) 1 calc R U P A 2
H8BB_1 H 0.721994 1.195461 0.137441 0.090 Uiso 0.207(6) 1 calc R U P A 2
C7B_1 C 0.8076(13) 1.1263(12) 0.0621(7) 0.0746(10) Uani 0.207(6) 1 d D U P A 2
H7BA_1 H 0.762795 1.099000 0.012300 0.089 Uiso 0.207(6) 1 calc R U P A 2
H7BB_1 H 0.854874 1.181882 0.053175 0.089 Uiso 0.207(6) 1 calc R U P A 2
C9B_1 C 0.7993(13) 1.1269(13) 0.2032(6) 0.0739(10) Uani 0.207(6) 1 d D U P A 2
H9BA_1 H 0.755461 1.081199 0.230488 0.089 Uiso 0.207(6) 1 calc R U P A 2
H9BB_1 H 0.818967 1.180828 0.241676 0.089 Uiso 0.207(6) 1 calc R U P A 2
C10B_1 C 0.9016(12) 1.1028(14) 0.1709(8) 0.0735(10) Uani 0.207(6) 1 d D U P A 2
H10C_1 H 0.965166 1.153173 0.177982 0.088 Uiso 0.207(6) 1 calc R U P A 2
H10D_1 H 0.919530 1.057793 0.198385 0.088 Uiso 0.207(6) 1 calc R U P A 2
C5_1 C 1.1768(2) 1.0136(2) 0.1753(2) 0.0728(8) Uani 1 1 d . . . . .
H5A_1 H 1.134649 1.049187 0.207718 0.087 Uiso 1 1 calc R U . . .
H5AB_1 H 1.248381 1.020919 0.204027 0.087 Uiso 1 1 calc R U . . .
C6_1 C 1.2531(2) 1.12633(18) 0.1042(2) 0.0662(7) Uani 1 1 d . . . . .
H6A_1 H 1.325830 1.134398 0.131520 0.079 Uiso 1 1 calc R U . . .
H6AB_1 H 1.213107 1.164133 0.135959 0.079 Uiso 1 1 calc R U . . .
C4_1 C 1.1154(2) 0.9221(2) 0.1645(2) 0.0727(9) Uani 1 1 d . . . . .
H4A_1 H 1.154306 0.887033 0.128371 0.087 Uiso 1 1 calc R U . . .
H4AB_1 H 1.110236 0.901183 0.216906 0.087 Uiso 1 1 calc R U . . .
O1_1 O 0.83723(12) 0.85015(11) 0.01086(11) 0.0562(4) Uani 1 1 d . . . . .
K1_2 K 0.500000 0.500000 0.500000 0.05184(19) Uani 1 2 d S . P . .
C1_2 C 0.7830(2) 0.4830(2) 0.52711(16) 0.0607(7) Uani 1 1 d . . . . .
H1A_2 H 0.861541 0.507107 0.543241 0.073 Uiso 1 1 calc R U . . .
H1AB_2 H 0.777580 0.446782 0.474081 0.073 Uiso 1 1 calc R U . . .
O2_2 O 0.61310(13) 0.63546(11) 0.43169(9) 0.0509(4) Uani 1 1 d . . . . .
C2_2 C 0.78106(19) 0.60622(18) 0.46889(14) 0.0531(6) Uani 1 1 d . . . . .
H2A_2 H 0.780186 0.573536 0.414541 0.064 Uiso 1 1 calc R U . . .
H2AB_2 H 0.858345 0.632930 0.487347 0.064 Uiso 1 1 calc R U . . .
O3_2 O 0.38181(13) 0.60971(12) 0.44051(9) 0.0538(4) Uani 1 1 d . . . . .
C3_2 C 0.7197(2) 0.67354(18) 0.46669(14) 0.0545(6) Uani 1 1 d . . . . .
H3A_2 H 0.714758 0.702509 0.521795 0.065 Uiso 1 1 calc R U . . .
H3AB_2 H 0.758999 0.716890 0.434910 0.065 Uiso 1 1 calc R U . . .
O4_2 O 0.48418(14) 0.42727(12) 0.34042(11) 0.0600(4) Uani 1 1 d . . . . .
C5_2 C 0.4434(2) 0.65139(17) 0.38148(14) 0.0525(6) Uani 1 1 d . . . . .
H5A_2 H 0.405919 0.692586 0.363077 0.063 Uiso 1 1 calc R U . . .
H5AB_2 H 0.449432 0.608740 0.334677 0.063 Uiso 1 1 calc R U . . .
C6_2 C 0.2720(2) 0.5693(2) 0.41233(16) 0.0597(6) Uani 1 1 d . . . . .
H6A_2 H 0.271626 0.532169 0.360371 0.072 Uiso 1 1 calc R U . . .
H6AB_2 H 0.232074 0.613085 0.404160 0.072 Uiso 1 1 calc R U . . .
C7_2 C 0.3939(2) 0.3869(2) 0.2852(2) 0.0718(8) Uani 1 1 d . . . . .
H7A_2 H 0.358927 0.430050 0.267878 0.086 Uiso 1 1 calc R U . . .
H7AB_2 H 0.338477 0.345850 0.310352 0.086 Uiso 1 1 calc R U . . .
C8_2 C 0.4386(2) 0.34155(17) 0.21551(16) 0.0574(6) Uani 1 1 d . . . . .
H8A_2 H 0.387527 0.324683 0.167560 0.069 Uiso 1 1 calc R U . B 1
H8AB_2 H 0.464012 0.291827 0.228319 0.069 Uiso 1 1 calc R U . B 1
C10_2 C 0.5808(2) 0.44416(17) 0.29633(17) 0.0616(6) Uani 1 1 d . . . . .
H10A_2 H 0.630539 0.408205 0.307904 0.074 Uiso 1 1 calc R U . C 1
H10B_2 H 0.620766 0.505181 0.307959 0.074 Uiso 1 1 calc R U . C 1
C9A_2 C 0.5331(8) 0.4199(7) 0.2095(5) 0.0642(16) Uani 0.401(12) 1 d . U P D 1
H9AA_2 H 0.588050 0.405050 0.172257 0.077 Uiso 0.401(12) 1 calc R U P D 1
H9AB_2 H 0.505836 0.466801 0.191936 0.077 Uiso 0.401(12) 1 calc R U P D 1
C9B_2 C 0.5620(5) 0.3867(5) 0.2157(4) 0.0636(13) Uani 0.599(12) 1 d . U P D 2
H9BA_2 H 0.608021 0.344999 0.211924 0.076 Uiso 0.599(12) 1 calc R U P D 2
H9BB_2 H 0.577376 0.420475 0.171136 0.076 Uiso 0.599(12) 1 calc R U P D 2
C4_2 C 0.5552(2) 0.69737(16) 0.41661(14) 0.0528(5) Uani 1 1 d . . . . .
H4A_2 H 0.595107 0.733486 0.378855 0.063 Uiso 1 1 calc R U . . .
H4AB_2 H 0.549268 0.734818 0.467235 0.063 Uiso 1 1 calc R U . . .
O1_2 O 0.73002(13) 0.55037(12) 0.52253(9) 0.0534(4) Uani 1 1 d . . . . .
C1A_3 C 1.0706(6) 1.0551(6) 0.3716(5) 0.0804(16) Uani 0.375(2) 1 d D U P E 1
H1AA_3 H 1.057376 1.003847 0.329891 0.096 Uiso 0.375(2) 1 calc R U P E 1
H1AB_3 H 1.009078 1.082728 0.368367 0.096 Uiso 0.375(2) 1 calc R U P E 1
C2A_3 C 1.0809(6) 1.0305(6) 0.4542(5) 0.0837(16) Uani 0.375(2) 1 d D U P E 1
H2AA_3 H 1.026031 0.977296 0.460397 0.100 Uiso 0.375(2) 1 calc R U P E 1
H2AB_3 H 1.074327 1.076944 0.497323 0.100 Uiso 0.375(2) 1 calc R U P E 1
O1A_3 O 1.1693(5) 1.1116(4) 0.3612(4) 0.0778(13) Uani 0.375(2) 1 d D U P E 1
C4A_3 C 1.2575(5) 1.0833(5) 0.4065(6) 0.0660(14) Uani 0.375(2) 1 d D U P E 1
H4A1_3 H 1.305850 1.060108 0.368243 0.079 Uiso 0.375(2) 1 calc R U P E 1
H4A2_3 H 1.303123 1.132640 0.443115 0.079 Uiso 0.375(2) 1 calc R U P E 1
C3A_3 C 1.2010(7) 1.0172(7) 0.4525(7) 0.0758(15) Uani 0.375(2) 1 d D U P E 1
H3A1_3 H 1.234888 1.026049 0.507302 0.091 Uiso 0.375(2) 1 calc R U P E 1
H3A2_3 H 1.201648 0.959230 0.425291 0.091 Uiso 0.375(2) 1 calc R U P E 1
C5B_3 C 1.1233(5) 0.9757(4) 0.4511(4) 0.0615(12) Uani 0.482(3) 1 d D U P F 2
H5B1_3 H 1.088131 0.972862 0.503118 0.074 Uiso 0.482(3) 1 calc R U P F 2
H5B2_3 H 1.105102 0.917648 0.419246 0.074 Uiso 0.482(3) 1 calc R U P F 2
C1B_3 C 1.0853(5) 1.0369(4) 0.4070(5) 0.0708(12) Uani 0.482(3) 1 d D U P F 2
H1BA_3 H 1.077232 1.015029 0.348792 0.085 Uiso 0.482(3) 1 calc R U P F 2
H1BB_3 H 1.013035 1.043688 0.425435 0.085 Uiso 0.482(3) 1 calc R U P F 2
O2B_3 O 1.1672(4) 1.1206(3) 0.4223(4) 0.0838(12) Uani 0.482(3) 1 d D U P F 2
C3B_3 C 1.2618(5) 1.0999(4) 0.4608(5) 0.0781(13) Uani 0.482(3) 1 d D U P F 2
H3BA_3 H 1.327982 1.117709 0.430314 0.094 Uiso 0.482(3) 1 calc R U P F 2
H3BB_3 H 1.276135 1.131760 0.515993 0.094 Uiso 0.482(3) 1 calc R U P F 2
C4B_3 C 1.2397(4) 1.0078(3) 0.4634(4) 0.0611(12) Uani 0.482(3) 1 d D U P F 2
H4B1_3 H 1.277968 0.979690 0.420704 0.073 Uiso 0.482(3) 1 calc R U P F 2
H4B2_3 H 1.264872 0.997294 0.515929 0.073 Uiso 0.482(3) 1 calc R U P F 2
C4C_3 C 1.2375(18) 1.1031(9) 0.3733(11) 0.075(2) Uani 0.144(2) 1 d D U P G 3
H4CA_3 H 1.225533 1.133427 0.328470 0.090 Uiso 0.144(2) 1 calc R U P G 3
H4CB_3 H 1.317101 1.115705 0.387015 0.090 Uiso 0.144(2) 1 calc R U P G 3
O1C_3 O 1.1390(14) 0.9779(8) 0.4219(9) 0.0695(18) Uani 0.144(2) 1 d D U P G 3
C2C_3 C 1.1664(18) 1.0493(11) 0.4879(7) 0.0785(17) Uani 0.144(2) 1 d D U P G 3
H2CA_3 H 1.236988 1.051517 0.515768 0.094 Uiso 0.144(2) 1 calc R U P G 3
H2CB_3 H 1.108268 1.044763 0.527137 0.094 Uiso 0.144(2) 1 calc R U P G 3
C3C_3 C 1.175(2) 1.1286(9) 0.4462(12) 0.0802(18) Uani 0.144(2) 1 d D U P G 3
H3CA_3 H 1.101484 1.135283 0.430453 0.096 Uiso 0.144(2) 1 calc R U P G 3
H3CB_3 H 1.216407 1.181645 0.480038 0.096 Uiso 0.144(2) 1 calc R U P G 3
C5C_3 C 1.1890(14) 1.0084(9) 0.3523(8) 0.0647(17) Uani 0.144(2) 1 d D U P G 3
H5CA_3 H 1.133408 0.996776 0.307350 0.078 Uiso 0.144(2) 1 calc R U P G 3
H5CB_3 H 1.247108 0.978953 0.335531 0.078 Uiso 0.144(2) 1 calc R U P G 3

loop_
_atom_site_aniso_label
_atom_site_aniso_U_11
_atom_site_aniso_U_22
_atom_site_aniso_U_33
_atom_site_aniso_U_23
_atom_site_aniso_U_13
_atom_site_aniso_U_12
C1 0.0370(10) 0.0387(10) 0.0495(11) 0.0137(9) -0.0037(8) 0.0107(8)
N1 0.0307(8) 0.0448(9) 0.0630(11) 0.0253(8) 0.0058(7) 0.0175(7)
B1 0.0359(10) 0.0422(12) 0.0367(10) 0.0144(9) 0.0043(8) 0.0166(9)
C2 0.0429(12) 0.0752(17) 0.0679(15) 0.0387(13) 0.0081(10) 0.0201(11)
C23 0.0281(9) 0.0448(11) 0.0452(10) 0.0166(9) -0.0004(7) 0.0102(8)
C3 0.0570(15) 0.101(2) 0.086(2) 0.0567(19) 0.0159(14) 0.0169(15)
C4 0.0796(18) 0.0562(15) 0.0510(13) 0.0245(11) -0.0088(12) 0.0055(13)
C5 0.0685(15) 0.0416(12) 0.0614(14) 0.0148(10) -0.0222(12) 0.0113(11)
C6 0.0442(12) 0.0448(12) 0.0728(15) 0.0227(11) -0.0103(10) 0.0117(9)
C7 0.127(3) 0.078(2) 0.0663(18) 0.0411(16) -0.0085(18) 0.000(2)
C8 0.0303(9) 0.0484(12) 0.0632(13) 0.0263(10) 0.0050(9) 0.0183(8)
C9 0.0368(11) 0.0478(12) 0.0814(16) 0.0237(12) 0.0096(10) 0.0184(9)
C19 0.0237(8) 0.0397(10) 0.0450(10) 0.0186(8) 0.0047(7) 0.0111(7)
C10 0.0461(12) 0.0651(15) 0.0793(17) 0.0248(13) 0.0135(11) 0.0328(11)
C24 0.0365(10) 0.0438(11) 0.0501(11) 0.0120(9) -0.0103(8) 0.0056(8)
C11 0.0376(11) 0.0809(17) 0.0717(15) 0.0416(14) 0.0099(10) 0.0319(11)
C12 0.0323(10) 0.0648(15) 0.0769(16) 0.0422(13) 0.0029(10) 0.0135(10)
C13 0.0372(10) 0.0498(12) 0.0650(13) 0.0269(10) 0.0030(9) 0.0159(9)
C14 0.0446(13) 0.116(2) 0.0836(19) 0.0561(18) 0.0206(12) 0.0417(15)
C15 0.0279(9) 0.0435(11) 0.0533(11) 0.0220(9) 0.0070(8) 0.0145(8)
C16 0.0346(9) 0.0392(10) 0.0566(12) 0.0149(9) 0.0078(8) 0.0155(8)
C17 0.0323(9) 0.0435(11) 0.0488(11) 0.0119(9) 0.0014(8) 0.0133(8)
C18 0.0268(8) 0.0402(10) 0.0472(10) 0.0162(8) 0.0039(7) 0.0135(7)
C20 0.0270(8) 0.0423(10) 0.0453(10) 0.0194(8) 0.0049(7) 0.0127(7)
C22 0.0270(9) 0.0498(12) 0.0455(10) 0.0191(9) -0.0017(7) 0.0094(8)
C21 0.0275(9) 0.0518(12) 0.0475(11) 0.0238(9) 0.0030(7) 0.0151(8)
C26 0.0351(9) 0.0380(10) 0.0433(10) 0.0118(8) -0.0031(8) 0.0107(8)
C25 0.0440(11) 0.0356(10) 0.0523(12) 0.0090(9) -0.0093(9) 0.0088(8)
C28 0.0330(9) 0.0397(10) 0.0385(9) 0.0133(8) 0.0017(7) 0.0145(8)
C27 0.0394(10) 0.0355(10) 0.0430(10) 0.0091(8) -0.0028(8) 0.0140(8)
C29 0.0272(8) 0.0401(10) 0.0399(9) 0.0112(8) 0.0010(7) 0.0109(7)
C30 0.0286(8) 0.0337(9) 0.0410(9) 0.0098(7) 0.0015(7) 0.0102(7)
C32 0.0266(8) 0.0375(10) 0.0420(10) 0.0150(8) 0.0015(7) 0.0090(7)
C31 0.0301(9) 0.0371(10) 0.0392(9) 0.0133(8) 0.0013(7) 0.0119(7)
C34 0.0347(9) 0.0448(11) 0.0412(10) 0.0138(8) 0.0027(7) 0.0179(8)
C33 0.0363(9) 0.0449(11) 0.0397(10) 0.0118(8) 0.0030(8) 0.0193(8)
C37 0.0664(14) 0.0544(13) 0.0384(11) 0.0067(9) 0.0006(10) 0.0270(11)
C36 0.0544(12) 0.0454(12) 0.0475(11) 0.0090(9) 0.0039(9) 0.0224(10)
C35 0.0433(11) 0.0429(11) 0.0466(11) 0.0153(9) 0.0026(8) 0.0194(9)
C39 0.0844(18) 0.0582(14) 0.0391(11) 0.0130(10) -0.0004(11) 0.0353(13)
C38 0.0542(12) 0.0499(12) 0.0410(10) 0.0131(9) 0.0016(9) 0.0247(10)
C50 0.0438(11) 0.0625(14) 0.0454(11) 0.0193(10) 0.0114(9) 0.0241(10)
C49 0.0313(10) 0.0496(12) 0.0639(13) 0.0181(10) 0.0063(9) 0.0085(9)
C48 0.0320(9) 0.0468(11) 0.0432(10) 0.0078(8) 0.0057(8) 0.0110(8)
C47 0.0309(9) 0.0357(9) 0.0451(10) 0.0150(8) 0.0057(7) 0.0146(7)
C46 0.0323(9) 0.0366(10) 0.0452(10) 0.0136(8) 0.0043(8) 0.0125(7)
C45 0.0304(9) 0.0386(10) 0.0545(11) 0.0205(9) 0.0053(8) 0.0140(8)
C44 0.0316(9) 0.0441(11) 0.0519(11) 0.0245(9) 0.0110(8) 0.0173(8)
C43 0.0364(9) 0.0424(10) 0.0436(10) 0.0203(8) 0.0087(8) 0.0214(8)
C42 0.0318(9) 0.0372(10) 0.0430(10) 0.0162(8) 0.0044(7) 0.0183(7)
C41 0.0457(11) 0.0438(11) 0.0427(11) 0.0142(9) 0.0014(8) 0.0154(9)
C40 0.0785(17) 0.0490(13) 0.0549(13) 0.0054(11) 0.0026(12) 0.0243(12)
K1_1 0.0328(3) 0.0507(4) 0.0919(5) 0.0399(4) 0.0159(3) 0.0165(3)
C1_1 0.0337(11) 0.0510(13) 0.109(2) 0.0298(14) 0.0173(12) 0.0116(10)
O2_1 0.0438(8) 0.0543(10) 0.1020(14) 0.0438(10) 0.0133(8) 0.0197(7)
C2_1 0.0511(13) 0.0560(14) 0.0867(18) 0.0369(13) 0.0254(13) 0.0085(11)
O3_1 0.0396(8) 0.0572(10) 0.1073(15) 0.0405(10) 0.0055(9) 0.0137(7)
C3_1 0.0582(14) 0.0522(14) 0.0876(18) 0.0421(13) 0.0228(13) 0.0197(11)
O4A_1 0.0584(13) 0.0818(16) 0.0929(14) 0.0288(12) 0.0195(11) 0.0297(12)
C7A_1 0.0619(15) 0.0824(18) 0.0933(16) 0.0326(14) 0.0153(13) 0.0293(14)
C8A_1 0.0599(15) 0.0877(18) 0.0918(16) 0.0292(14) 0.0122(13) 0.0287(14)
C9A_1 0.0558(14) 0.0849(18) 0.0842(15) 0.0288(14) 0.0107(12) 0.0283(13)
C10A_1 0.0591(14) 0.0835(17) 0.0849(16) 0.0248(14) 0.0097(13) 0.0265(13)
O4B_1 0.0609(17) 0.0828(19) 0.0889(18) 0.0282(17) 0.0131(16) 0.0298(16)
C8B_1 0.0596(18) 0.086(2) 0.0904(18) 0.0302(17) 0.0116(16) 0.0269(17)
C7B_1 0.0601(18) 0.084(2) 0.0910(18) 0.0297(17) 0.0131(16) 0.0296(17)
C9B_1 0.0588(18) 0.085(2) 0.0874(18) 0.0277(17) 0.0113(16) 0.0278(17)
C10B_1 0.0593(17) 0.0838(19) 0.0875(18) 0.0275(17) 0.0105(16) 0.0284(17)
C5_1 0.0470(13) 0.0720(18) 0.112(2) 0.0498(17) 0.0002(14) 0.0189(12)
C6_1 0.0401(12) 0.0545(14) 0.112(2) 0.0370(15) 0.0020(13) 0.0126(10)
C4_1 0.0464(13) 0.0714(18) 0.118(2) 0.0542(17) 0.0087(14) 0.0253(12)
O1_1 0.0372(8) 0.0537(9) 0.0868(12) 0.0348(9) 0.0189(8) 0.0134(7)
K1_2 0.0435(3) 0.0766(5) 0.0503(4) 0.0346(3) 0.0111(3) 0.0281(3)
C1_2 0.0453(12) 0.0885(19) 0.0625(14) 0.0244(13) 0.0089(10) 0.0360(13)
O2_2 0.0503(9) 0.0607(10) 0.0500(8) 0.0219(7) 0.0059(7) 0.0214(7)
C2_2 0.0461(12) 0.0747(16) 0.0429(11) 0.0176(11) 0.0065(9) 0.0180(11)
O3_2 0.0518(9) 0.0755(11) 0.0470(8) 0.0240(8) 0.0061(7) 0.0319(8)
C3_2 0.0562(13) 0.0699(16) 0.0412(11) 0.0152(11) 0.0064(10) 0.0182(12)
O4_2 0.0539(9) 0.0656(11) 0.0620(10) 0.0147(8) 0.0079(8) 0.0146(8)
C5_2 0.0626(14) 0.0610(14) 0.0473(12) 0.0230(10) 0.0060(10) 0.0322(12)
C6_2 0.0487(13) 0.0849(18) 0.0612(14) 0.0270(13) 0.0022(10) 0.0370(13)
C7_2 0.0528(14) 0.086(2) 0.0842(19) 0.0103(16) -0.0040(13) 0.0341(14)
C8_2 0.0512(13) 0.0584(14) 0.0668(15) 0.0177(12) -0.0025(11) 0.0171(11)
C10_2 0.0548(14) 0.0518(14) 0.0756(17) 0.0120(12) 0.0130(12) 0.0060(11)
C9A_2 0.056(4) 0.072(4) 0.065(3) 0.016(3) 0.009(3) 0.012(3)
C9B_2 0.052(3) 0.075(4) 0.066(2) 0.018(3) 0.008(2) 0.016(2)
C4_2 0.0651(14) 0.0549(13) 0.0486(12) 0.0159(10) 0.0086(10) 0.0292(11)
O1_2 0.0445(8) 0.0793(11) 0.0491(8) 0.0262(8) 0.0113(6) 0.0299(8)
C1A_3 0.079(3) 0.072(3) 0.093(3) 0.018(3) -0.010(3) 0.023(3)
C2A_3 0.075(3) 0.075(3) 0.098(3) 0.020(3) -0.011(3) 0.010(3)
O1A_3 0.074(2) 0.082(3) 0.084(3) 0.023(2) -0.004(2) 0.026(2)
C4A_3 0.060(2) 0.054(2) 0.085(3) 0.016(3) 0.011(3) 0.013(2)
C3A_3 0.065(3) 0.068(2) 0.094(3) 0.021(2) -0.012(3) 0.012(2)
C5B_3 0.049(2) 0.052(2) 0.087(3) 0.031(2) -0.001(2) 0.0057(19)
C1B_3 0.065(2) 0.067(2) 0.085(3) 0.030(2) -0.017(2) 0.0156(19)
O2B_3 0.079(2) 0.078(2) 0.097(3) 0.024(2) -0.022(2) 0.0184(17)
C3B_3 0.072(2) 0.063(2) 0.101(3) 0.034(2) -0.027(3) 0.011(2)
C4B_3 0.047(2) 0.049(2) 0.091(3) 0.018(2) 0.001(2) 0.014(2)
C4C_3 0.067(4) 0.072(4) 0.090(4) 0.025(4) -0.013(4) 0.020(3)
O1C_3 0.059(3) 0.057(3) 0.094(4) 0.023(3) -0.008(3) 0.011(3)
C2C_3 0.070(3) 0.069(3) 0.096(3) 0.021(3) -0.010(3) 0.013(3)
C3C_3 0.073(3) 0.072(3) 0.095(3) 0.021(3) -0.012(3) 0.014(3)
C5C_3 0.059(3) 0.058(3) 0.085(3) 0.024(3) -0.007(3) 0.020(3)

_geom_special_details            
;
 All esds (except the esd in the dihedral angle between two l.s. planes)
 are estimated using the full covariance matrix.  The cell esds are taken
 into account individually in the estimation of esds in distances, angles
 and torsion angles; correlations between esds in cell parameters are only
 used when they are defined by crystal symmetry.  An approximate (isotropic)
 treatment of cell esds is used for estimating esds involving l.s. planes.
;
loop_
_geom_bond_atom_site_label_1
_geom_bond_atom_site_label_2
_geom_bond_distance
_geom_bond_site_symmetry_2
_geom_bond_publ_flag
C1 C2 1.381(3) . ?
C1 N1 1.398(3) . ?
C1 C6 1.403(3) . ?
N1 C8 1.434(3) . ?
N1 C15 1.447(2) . ?
B1 C28 1.533(3) . ?
B1 C33 1.598(3) . ?
B1 C42 1.601(3) . ?
C2 C3 1.384(4) . ?
C2 H2 0.9500 . ?
C23 C22 1.423(3) . ?
C23 C24 1.424(3) . ?
C23 C32 1.426(3) . ?
C3 C4 1.383(4) . ?
C3 H3 0.9500 . ?
C4 C5 1.373(4) . ?
C4 C7 1.517(4) . ?
C5 C6 1.381(3) . ?
C5 H5 0.9500 . ?
C6 H6 0.9500 . ?
C7 H7A 0.9800 . ?
C7 H7B 0.9800 . ?
C7 H7C 0.9800 . ?
C8 C9 1.387(3) . ?
C8 C13 1.393(3) . ?
C9 C10 1.392(3) . ?
C9 H9 0.9500 . ?
C19 C18 1.407(3) . ?
C19 C20 1.439(2) . ?
C19 C32 1.461(3) . ?
C10 C11 1.388(4) . ?
C10 H10 0.9500 . ?
C24 C25 1.356(3) . ?
C24 H24 0.9500 . ?
C11 C12 1.390(4) . ?
C11 C14 1.512(3) . ?
C12 C13 1.389(3) . ?
C12 H12 0.9500 . ?
C13 H13 0.9500 . ?
C14 H14A 0.9800 . ?
C14 H14B 0.9800 . ?
C14 H14C 0.9800 . ?
C15 C16 1.374(3) . ?
C15 C20 1.413(3) . ?
C16 C17 1.399(3) . ?
C16 H16 0.9500 . ?
C17 C18 1.377(3) . ?
C17 H17 0.9500 . ?
C18 H18 0.9500 . ?
C20 C21 1.427(3) . ?
C22 C21 1.359(3) . ?
C22 H22 0.9500 . ?
C21 H21 0.9500 . ?
C26 C27 1.395(3) . ?
C26 C25 1.438(3) . ?
C26 C31 1.441(3) . ?
C25 H25 0.9500 . ?
C28 C27 1.421(3) . ?
C28 C29 1.432(3) . ?
C27 H27 0.9500 . ?
C29 C30 1.368(3) . ?
C29 H29 0.9500 . ?
C30 C31 1.433(3) . ?
C30 H30 0.9500 . ?
C32 C31 1.432(2) . ?
C34 C35 1.391(3) . ?
C34 C33 1.425(3) . ?
C34 C41 1.507(3) . ?
C33 C38 1.414(3) . ?
C37 C36 1.388(3) . ?
C37 C38 1.390(3) . ?
C37 H37 0.9500 . ?
C36 C35 1.389(3) . ?
C36 C40 1.511(3) . ?
C35 H35 0.9500 . ?
C39 C38 1.512(3) . ?
C39 H39A 0.9800 . ?
C39 H39B 0.9800 . ?
C39 H39C 0.9800 . ?
C50 C43 1.511(3) . ?
C50 H50A 0.9800 . ?
C50 H50B 0.9800 . ?
C50 H50C 0.9800 . ?
C49 C45 1.513(3) . ?
C49 H49A 0.9800 . ?
C49 H49B 0.9800 . ?
C49 H49C 0.9800 . ?
C48 C47 1.515(3) . ?
C48 H48A 0.9800 . ?
C48 H48B 0.9800 . ?
C48 H48C 0.9800 . ?
C47 C46 1.397(3) . ?
C47 C42 1.411(3) . ?
C46 C45 1.392(3) . ?
C46 H46 0.9500 . ?
C45 C44 1.385(3) . ?
C44 C43 1.390(3) . ?
C44 H44 0.9500 . ?
C43 C42 1.419(3) . ?
C41 H41A 0.9800 . ?
C41 H41B 0.9800 . ?
C41 H41C 0.9800 . ?
C40 H40A 0.9800 . ?
C40 H40B 0.9800 . ?
C40 H40C 0.9800 . ?
K1_1 O4B_1 2.544(9) . ?
K1_1 O4B_1 2.544(9) 2_775 ?
K1_1 O4A_1 2.756(3) . ?
K1_1 O4A_1 2.756(3) 2_775 ?
K1_1 O2_1 2.7934(17) 2_775 ?
K1_1 O2_1 2.7934(17) . ?
K1_1 O1_1 2.8143(15) 2_775 ?
K1_1 O1_1 2.8143(15) . ?
K1_1 O3_1 2.8198(18) . ?
K1_1 O3_1 2.8198(18) 2_775 ?
K1_1 C10B_1 3.514(14) 2_775 ?
K1_1 C10B_1 3.514(14) . ?
C1_1 O1_1 1.423(3) . ?
C1_1 C6_1 1.484(4) 2_775 ?
C1_1 H1A_1 0.9900 . ?
C1_1 H1AB_1 0.9900 . ?
O2_1 C3_1 1.420(3) . ?
O2_1 C4_1 1.424(3) . ?
C2_1 O1_1 1.420(3) . ?
C2_1 C3_1 1.500(4) . ?
C2_1 H2A_1 0.9900 . ?
C2_1 H2AB_1 0.9900 . ?
O3_1 C6_1 1.415(3) . ?
O3_1 C5_1 1.421(4) . ?
C3_1 H3A_1 0.9900 . ?
C3_1 H3AB_1 0.9900 . ?
O4A_1 C7A_1 1.423(4) . ?
O4A_1 C10A_1 1.461(4) . ?
C7A_1 C8A_1 1.461(5) . ?
C7A_1 H7AA_1 0.9900 . ?
C7A_1 H7AB_1 0.9900 . ?
C8A_1 C9A_1 1.579(5) . ?
C8A_1 H8AA_1 0.9900 . ?
C8A_1 H8AB_1 0.9900 . ?
C9A_1 C10A_1 1.489(5) . ?
C9A_1 H9AA_1 0.9900 . ?
C9A_1 H9AB_1 0.9900 . ?
C10A_1 H10A_1 0.9900 . ?
C10A_1 H10B_1 0.9900 . ?
O4B_1 C7B_1 1.449(9) . ?
O4B_1 C10B_1 1.458(9) . ?
C8B_1 C7B_1 1.494(9) . ?
C8B_1 C9B_1 1.501(9) . ?
C8B_1 H8BA_1 0.9900 . ?
C8B_1 H8BB_1 0.9900 . ?
C7B_1 H7BA_1 0.9900 . ?
C7B_1 H7BB_1 0.9900 . ?
C9B_1 C10B_1 1.520(9) . ?
C9B_1 H9BA_1 0.9900 . ?
C9B_1 H9BB_1 0.9900 . ?
C10B_1 H10C_1 0.9900 . ?
C10B_1 H10D_1 0.9900 . ?
C5_1 C4_1 1.489(4) . ?
C5_1 H5A_1 0.9900 . ?
C5_1 H5AB_1 0.9900 . ?
C6_1 H6A_1 0.9900 . ?
C6_1 H6AB_1 0.9900 . ?
C4_1 H4A_1 0.9900 . ?
C4_1 H4AB_1 0.9900 . ?
K1_2 O2_2 2.7383(16) 2_666 ?
K1_2 O2_2 2.7383(16) . ?
K1_2 O4_2 2.7648(18) . ?
K1_2 O4_2 2.7648(18) 2_666 ?
K1_2 O1_2 2.8151(16) 2_666 ?
K1_2 O1_2 2.8151(16) . ?
K1_2 O3_2 2.8609(15) . ?
K1_2 O3_2 2.8610(15) 2_666 ?
C1_2 O1_2 1.425(3) . ?
C1_2 C6_2 1.497(4) 2_666 ?
C1_2 H1A_2 0.9900 . ?
C1_2 H1AB_2 0.9900 . ?
O2_2 C3_2 1.416(3) . ?
O2_2 C4_2 1.428(3) . ?
C2_2 O1_2 1.426(3) . ?
C2_2 C3_2 1.490(4) . ?
C2_2 H2A_2 0.9900 . ?
C2_2 H2AB_2 0.9900 . ?
O3_2 C5_2 1.421(3) . ?
O3_2 C6_2 1.421(3) . ?
C3_2 H3A_2 0.9900 . ?
C3_2 H3AB_2 0.9900 . ?
O4_2 C7_2 1.422(3) . ?
O4_2 C10_2 1.424(3) . ?
C5_2 C4_2 1.493(4) . ?
C5_2 H5A_2 0.9900 . ?
C5_2 H5AB_2 0.9900 . ?
C6_2 H6A_2 0.9900 . ?
C6_2 H6AB_2 0.9900 . ?
C7_2 C8_2 1.487(4) . ?
C7_2 H7A_2 0.9900 . ?
C7_2 H7AB_2 0.9900 . ?
C8_2 C9A_2 1.537(9) . ?
C8_2 C9B_2 1.549(6) . ?
C8_2 H8A_2 0.9900 . ?
C8_2 H8AB_2 0.9900 . ?
C10_2 C9B_2 1.516(7) . ?
C10_2 C9A_2 1.535(10) . ?
C10_2 H10A_2 0.9900 . ?
C10_2 H10B_2 0.9900 . ?
C9A_2 H9AA_2 0.9900 . ?
C9A_2 H9AB_2 0.9900 . ?
C9B_2 H9BA_2 0.9900 . ?
C9B_2 H9BB_2 0.9900 . ?
C4_2 H4A_2 0.9900 . ?
C4_2 H4AB_2 0.9900 . ?
C1A_3 O1A_3 1.386(7) . ?
C1A_3 C2A_3 1.518(8) . ?
C1A_3 H1AA_3 0.9900 . ?
C1A_3 H1AB_3 0.9900 . ?
C2A_3 C3A_3 1.577(8) . ?
C2A_3 H2AA_3 0.9900 . ?
C2A_3 H2AB_3 0.9900 . ?
O1A_3 C4A_3 1.536(7) . ?
C4A_3 C3A_3 1.469(8) . ?
C4A_3 H4A1_3 0.9900 . ?
C4A_3 H4A2_3 0.9900 . ?
C3A_3 H3A1_3 0.9900 . ?
C3A_3 H3A2_3 0.9900 . ?
C5B_3 C4B_3 1.433(6) . ?
C5B_3 C1B_3 1.490(6) . ?
C5B_3 H5B1_3 0.9900 . ?
C5B_3 H5B2_3 0.9900 . ?
C1B_3 O2B_3 1.483(6) . ?
C1B_3 H1BA_3 0.9900 . ?
C1B_3 H1BB_3 0.9900 . ?
O2B_3 C3B_3 1.480(6) . ?
C3B_3 C4B_3 1.466(6) . ?
C3B_3 H3BA_3 0.9900 . ?
C3B_3 H3BB_3 0.9900 . ?
C4B_3 H4B1_3 0.9900 . ?
C4B_3 H4B2_3 0.9900 . ?
C4C_3 C5C_3 1.504(9) . ?
C4C_3 C3C_3 1.532(10) . ?
C4C_3 H4CA_3 0.9900 . ?
C4C_3 H4CB_3 0.9900 . ?
O1C_3 C5C_3 1.437(8) . ?
O1C_3 C2C_3 1.460(9) . ?
C2C_3 C3C_3 1.542(10) . ?
C2C_3 H2CA_3 0.9900 . ?
C2C_3 H2CB_3 0.9900 . ?
C3C_3 H3CA_3 0.9900 . ?
C3C_3 H3CB_3 0.9900 . ?
C5C_3 H5CA_3 0.9900 . ?
C5C_3 H5CB_3 0.9900 . ?

loop_
_geom_angle_atom_site_label_1
_geom_angle_atom_site_label_2
_geom_angle_atom_site_label_3
_geom_angle
_geom_angle_site_symmetry_1
_geom_angle_site_symmetry_3
_geom_angle_publ_flag
C2 C1 N1 121.56(18) . . ?
C2 C1 C6 117.4(2) . . ?
N1 C1 C6 121.05(19) . . ?
C1 N1 C8 121.91(16) . . ?
C1 N1 C15 119.28(16) . . ?
C8 N1 C15 114.32(16) . . ?
C28 B1 C33 119.97(18) . . ?
C28 B1 C42 119.51(18) . . ?
C33 B1 C42 120.48(16) . . ?
C1 C2 C3 120.8(2) . . ?
C1 C2 H2 119.6 . . ?
C3 C2 H2 119.6 . . ?
C22 C23 C24 120.81(18) . . ?
C22 C23 C32 119.81(19) . . ?
C24 C23 C32 119.36(17) . . ?
C4 C3 C2 122.3(3) . . ?
C4 C3 H3 118.8 . . ?
C2 C3 H3 118.8 . . ?
C5 C4 C3 116.5(2) . . ?
C5 C4 C7 123.1(3) . . ?
C3 C4 C7 120.3(3) . . ?
C4 C5 C6 122.6(2) . . ?
C4 C5 H5 118.7 . . ?
C6 C5 H5 118.7 . . ?
C5 C6 C1 120.4(2) . . ?
C5 C6 H6 119.8 . . ?
C1 C6 H6 119.8 . . ?
C4 C7 H7A 109.5 . . ?
C4 C7 H7B 109.5 . . ?
H7A C7 H7B 109.5 . . ?
C4 C7 H7C 109.5 . . ?
H7A C7 H7C 109.5 . . ?
H7B C7 H7C 109.5 . . ?
C9 C8 C13 119.4(2) . . ?
C9 C8 N1 122.09(19) . . ?
C13 C8 N1 118.5(2) . . ?
C8 C9 C10 119.9(2) . . ?
C8 C9 H9 120.0 . . ?
C10 C9 H9 120.0 . . ?
C18 C19 C20 117.49(18) . . ?
C18 C19 C32 122.74(16) . . ?
C20 C19 C32 119.36(17) . . ?
C11 C10 C9 121.3(3) . . ?
C11 C10 H10 119.3 . . ?
C9 C10 H10 119.3 . . ?
C25 C24 C23 121.38(19) . . ?
C25 C24 H24 119.3 . . ?
C23 C24 H24 119.3 . . ?
C10 C11 C12 118.2(2) . . ?
C10 C11 C14 121.5(3) . . ?
C12 C11 C14 120.3(3) . . ?
C13 C12 C11 121.1(2) . . ?
C13 C12 H12 119.5 . . ?
C11 C12 H12 119.5 . . ?
C12 C13 C8 120.1(2) . . ?
C12 C13 H13 119.9 . . ?
C8 C13 H13 119.9 . . ?
C11 C14 H14A 109.5 . . ?
C11 C14 H14B 109.5 . . ?
H14A C14 H14B 109.5 . . ?
C11 C14 H14C 109.5 . . ?
H14A C14 H14C 109.5 . . ?
H14B C14 H14C 109.5 . . ?
C16 C15 C20 121.47(17) . . ?
C16 C15 N1 118.74(19) . . ?
C20 C15 N1 119.66(18) . . ?
C15 C16 C17 119.92(19) . . ?
C15 C16 H16 120.0 . . ?
C17 C16 H16 120.0 . . ?
C18 C17 C16 119.8(2) . . ?
C18 C17 H17 120.1 . . ?
C16 C17 H17 120.1 . . ?
C17 C18 C19 122.24(17) . . ?
C17 C18 H18 118.9 . . ?
C19 C18 H18 118.9 . . ?
C15 C20 C21 121.70(17) . . ?
C15 C20 C19 118.72(18) . . ?
C21 C20 C19 119.33(18) . . ?
C21 C22 C23 122.07(19) . . ?
C21 C22 H22 119.0 . . ?
C23 C22 H22 119.0 . . ?
C22 C21 C20 120.12(17) . . ?
C22 C21 H21 119.9 . . ?
C20 C21 H21 119.9 . . ?
C27 C26 C25 120.73(19) . . ?
C27 C26 C31 120.91(18) . . ?
C25 C26 C31 118.33(17) . . ?
C24 C25 C26 121.13(19) . . ?
C24 C25 H25 119.4 . . ?
C26 C25 H25 119.4 . . ?
C27 C28 C29 113.80(16) . . ?
C27 C28 B1 123.78(18) . . ?
C29 C28 B1 122.17(17) . . ?
C26 C27 C28 123.79(18) . . ?
C26 C27 H27 118.1 . . ?
C28 C27 H27 118.1 . . ?
C30 C29 C28 123.93(17) . . ?
C30 C29 H29 118.0 . . ?
C28 C29 H29 118.0 . . ?
C29 C30 C31 122.04(18) . . ?
C29 C30 H30 119.0 . . ?
C31 C30 H30 119.0 . . ?
C23 C32 C31 118.70(18) . . ?
C23 C32 C19 116.96(16) . . ?
C31 C32 C19 124.32(17) . . ?
C32 C31 C30 125.02(17) . . ?
C32 C31 C26 119.57(17) . . ?
C30 C31 C26 115.30(16) . . ?
C35 C34 C33 121.06(18) . . ?
C35 C34 C41 118.65(17) . . ?
C33 C34 C41 120.25(18) . . ?
C38 C33 C34 115.88(19) . . ?
C38 C33 B1 122.69(17) . . ?
C34 C33 B1 121.43(17) . . ?
C36 C37 C38 122.8(2) . . ?
C36 C37 H37 118.6 . . ?
C38 C37 H37 118.6 . . ?
C37 C36 C35 116.4(2) . . ?
C37 C36 C40 121.6(2) . . ?
C35 C36 C40 121.9(2) . . ?
C36 C35 C34 122.60(19) . . ?
C36 C35 H35 118.7 . . ?
C34 C35 H35 118.7 . . ?
C38 C39 H39A 109.5 . . ?
C38 C39 H39B 109.5 . . ?
H39A C39 H39B 109.5 . . ?
C38 C39 H39C 109.5 . . ?
H39A C39 H39C 109.5 . . ?
H39B C39 H39C 109.5 . . ?
C37 C38 C33 121.19(19) . . ?
C37 C38 C39 116.51(19) . . ?
C33 C38 C39 122.3(2) . . ?
C43 C50 H50A 109.5 . . ?
C43 C50 H50B 109.5 . . ?
H50A C50 H50B 109.5 . . ?
C43 C50 H50C 109.5 . . ?
H50A C50 H50C 109.5 . . ?
H50B C50 H50C 109.5 . . ?
C45 C49 H49A 109.5 . . ?
C45 C49 H49B 109.5 . . ?
H49A C49 H49B 109.5 . . ?
C45 C49 H49C 109.5 . . ?
H49A C49 H49C 109.5 . . ?
H49B C49 H49C 109.5 . . ?
C47 C48 H48A 109.5 . . ?
C47 C48 H48B 109.5 . . ?
H48A C48 H48B 109.5 . . ?
C47 C48 H48C 109.5 . . ?
H48A C48 H48C 109.5 . . ?
H48B C48 H48C 109.5 . . ?
C46 C47 C42 121.30(17) . . ?
C46 C47 C48 116.84(17) . . ?
C42 C47 C48 121.86(17) . . ?
C45 C46 C47 121.89(19) . . ?
C45 C46 H46 119.1 . . ?
C47 C46 H46 119.1 . . ?
C44 C45 C46 117.13(18) . . ?
C44 C45 C49 121.03(18) . . ?
C46 C45 C49 121.83(19) . . ?
C45 C44 C43 122.25(17) . . ?
C45 C44 H44 118.9 . . ?
C43 C44 H44 118.9 . . ?
C44 C43 C42 121.19(18) . . ?
C44 C43 C50 117.59(17) . . ?
C42 C43 C50 121.21(19) . . ?
C47 C42 C43 116.14(18) . . ?
C47 C42 B1 123.58(16) . . ?
C43 C42 B1 120.24(17) . . ?
C34 C41 H41A 109.5 . . ?
C34 C41 H41B 109.5 . . ?
H41A C41 H41B 109.5 . . ?
C34 C41 H41C 109.5 . . ?
H41A C41 H41C 109.5 . . ?
H41B C41 H41C 109.5 . . ?
C36 C40 H40A 109.5 . . ?
C36 C40 H40B 109.5 . . ?
H40A C40 H40B 109.5 . . ?
C36 C40 H40C 109.5 . . ?
H40A C40 H40C 109.5 . . ?
H40B C40 H40C 109.5 . . ?
O4A_1 K1_1 O4A_1 180.0 . 2_775 ?
O4A_1 K1_1 O2_1 96.69(7) . 2_775 ?
O4A_1 K1_1 O2_1 83.31(7) 2_775 2_775 ?
O4B_1 K1_1 O2_1 83.3(2) . . ?
O4B_1 K1_1 O2_1 96.7(2) 2_775 . ?
O4A_1 K1_1 O2_1 83.31(7) . . ?
O4A_1 K1_1 O2_1 96.69(7) 2_775 . ?
O2_1 K1_1 O2_1 180.0 2_775 . ?
O4A_1 K1_1 O1_1 82.09(8) . 2_775 ?
O4A_1 K1_1 O1_1 97.91(8) 2_775 2_775 ?
O2_1 K1_1 O1_1 60.71(5) 2_775 2_775 ?
O2_1 K1_1 O1_1 119.29(5) . 2_775 ?
O4B_1 K1_1 O1_1 83.1(3) . . ?
O4B_1 K1_1 O1_1 96.9(3) 2_775 . ?
O4A_1 K1_1 O1_1 97.91(8) . . ?
O4A_1 K1_1 O1_1 82.09(8) 2_775 . ?
O2_1 K1_1 O1_1 119.29(5) 2_775 . ?
O2_1 K1_1 O1_1 60.71(5) . . ?
O1_1 K1_1 O1_1 180.00(5) 2_775 . ?
O4B_1 K1_1 O3_1 102.6(3) . . ?
O4B_1 K1_1 O3_1 77.4(3) 2_775 . ?
O4A_1 K1_1 O3_1 88.02(9) . . ?
O4A_1 K1_1 O3_1 91.98(9) 2_775 . ?
O2_1 K1_1 O3_1 119.68(5) 2_775 . ?
O2_1 K1_1 O3_1 60.32(5) . . ?
O1_1 K1_1 O3_1 60.57(5) 2_775 . ?
O1_1 K1_1 O3_1 119.43(5) . . ?
O4A_1 K1_1 O3_1 91.98(9) . 2_775 ?
O4A_1 K1_1 O3_1 88.02(9) 2_775 2_775 ?
O2_1 K1_1 O3_1 60.32(5) 2_775 2_775 ?
O2_1 K1_1 O3_1 119.68(5) . 2_775 ?
O1_1 K1_1 O3_1 119.43(5) 2_775 2_775 ?
O1_1 K1_1 O3_1 60.57(5) . 2_775 ?
O3_1 K1_1 O3_1 180.0 . 2_775 ?
O4A_1 K1_1 C10B_1 165.5(3) . 2_775 ?
O4A_1 K1_1 C10B_1 14.5(3) 2_775 2_775 ?
O2_1 K1_1 C10B_1 68.9(3) 2_775 2_775 ?
O2_1 K1_1 C10B_1 111.1(3) . 2_775 ?
O1_1 K1_1 C10B_1 89.3(4) 2_775 2_775 ?
O1_1 K1_1 C10B_1 90.7(4) . 2_775 ?
O3_1 K1_1 C10B_1 97.9(2) . 2_775 ?
O3_1 K1_1 C10B_1 82.1(2) 2_775 2_775 ?
O4B_1 K1_1 C10B_1 21.0(3) . . ?
O4B_1 K1_1 C10B_1 159.0(3) 2_775 . ?
O2_1 K1_1 C10B_1 111.1(3) 2_775 . ?
O2_1 K1_1 C10B_1 68.9(3) . . ?
O1_1 K1_1 C10B_1 90.7(4) 2_775 . ?
O1_1 K1_1 C10B_1 89.3(4) . . ?
O3_1 K1_1 C10B_1 82.1(2) . . ?
O3_1 K1_1 C10B_1 97.9(2) 2_775 . ?
C10B_1 K1_1 C10B_1 180.0 2_775 . ?
O1_1 C1_1 C6_1 108.68(19) . 2_775 ?
O1_1 C1_1 H1A_1 110.0 . . ?
C6_1 C1_1 H1A_1 110.0 2_775 . ?
O1_1 C1_1 H1AB_1 110.0 . . ?
C6_1 C1_1 H1AB_1 110.0 2_775 . ?
H1A_1 C1_1 H1AB_1 108.3 . . ?
C3_1 O2_1 C4_1 112.05(19) . . ?
C3_1 O2_1 K1_1 114.02(16) . . ?
C4_1 O2_1 K1_1 115.43(14) . . ?
O1_1 C2_1 C3_1 108.61(19) . . ?
O1_1 C2_1 H2A_1 110.0 . . ?
C3_1 C2_1 H2A_1 110.0 . . ?
O1_1 C2_1 H2AB_1 110.0 . . ?
C3_1 C2_1 H2AB_1 110.0 . . ?
H2A_1 C2_1 H2AB_1 108.3 . . ?
C6_1 O3_1 C5_1 112.5(2) . . ?
C6_1 O3_1 K1_1 113.27(14) . . ?
C5_1 O3_1 K1_1 113.41(14) . . ?
O2_1 C3_1 C2_1 108.67(19) . . ?
O2_1 C3_1 H3A_1 110.0 . . ?
C2_1 C3_1 H3A_1 110.0 . . ?
O2_1 C3_1 H3AB_1 110.0 . . ?
C2_1 C3_1 H3AB_1 110.0 . . ?
H3A_1 C3_1 H3AB_1 108.3 . . ?
C7A_1 O4A_1 C10A_1 109.0(3) . . ?
C7A_1 O4A_1 K1_1 115.6(3) . . ?
C10A_1 O4A_1 K1_1 123.1(3) . . ?
O4A_1 C7A_1 C8A_1 108.0(3) . . ?
O4A_1 C7A_1 H7AA_1 110.1 . . ?
C8A_1 C7A_1 H7AA_1 110.1 . . ?
O4A_1 C7A_1 H7AB_1 110.1 . . ?
C8A_1 C7A_1 H7AB_1 110.1 . . ?
H7AA_1 C7A_1 H7AB_1 108.4 . . ?
C7A_1 C8A_1 C9A_1 103.0(3) . . ?
C7A_1 C8A_1 H8AA_1 111.2 . . ?
C9A_1 C8A_1 H8AA_1 111.2 . . ?
C7A_1 C8A_1 H8AB_1 111.2 . . ?
C9A_1 C8A_1 H8AB_1 111.2 . . ?
H8AA_1 C8A_1 H8AB_1 109.1 . . ?
C10A_1 C9A_1 C8A_1 100.0(3) . . ?
C10A_1 C9A_1 H9AA_1 111.8 . . ?
C8A_1 C9A_1 H9AA_1 111.8 . . ?
C10A_1 C9A_1 H9AB_1 111.8 . . ?
C8A_1 C9A_1 H9AB_1 111.8 . . ?
H9AA_1 C9A_1 H9AB_1 109.5 . . ?
O4A_1 C10A_1 C9A_1 105.1(3) . . ?
O4A_1 C10A_1 H10A_1 110.7 . . ?
C9A_1 C10A_1 H10A_1 110.7 . . ?
O4A_1 C10A_1 H10B_1 110.7 . . ?
C9A_1 C10A_1 H10B_1 110.7 . . ?
H10A_1 C10A_1 H10B_1 108.8 . . ?
C7B_1 O4B_1 C10B_1 104.5(7) . . ?
C7B_1 O4B_1 K1_1 127.2(6) . . ?
C10B_1 O4B_1 K1_1 120.3(7) . . ?
C7B_1 C8B_1 C9B_1 105.5(5) . . ?
C7B_1 C8B_1 H8BA_1 110.6 . . ?
C9B_1 C8B_1 H8BA_1 110.6 . . ?
C7B_1 C8B_1 H8BB_1 110.6 . . ?
C9B_1 C8B_1 H8BB_1 110.6 . . ?
H8BA_1 C8B_1 H8BB_1 108.8 . . ?
O4B_1 C7B_1 C8B_1 104.3(6) . . ?
O4B_1 C7B_1 H7BA_1 110.9 . . ?
C8B_1 C7B_1 H7BA_1 110.9 . . ?
O4B_1 C7B_1 H7BB_1 110.9 . . ?
C8B_1 C7B_1 H7BB_1 110.9 . . ?
H7BA_1 C7B_1 H7BB_1 108.9 . . ?
C8B_1 C9B_1 C10B_1 105.1(5) . . ?
C8B_1 C9B_1 H9BA_1 110.7 . . ?
C10B_1 C9B_1 H9BA_1 110.7 . . ?
C8B_1 C9B_1 H9BB_1 110.7 . . ?
C10B_1 C9B_1 H9BB_1 110.7 . . ?
H9BA_1 C9B_1 H9BB_1 108.8 . . ?
O4B_1 C10B_1 C9B_1 104.2(6) . . ?
O4B_1 C10B_1 K1_1 38.7(5) . . ?
C9B_1 C10B_1 K1_1 142.2(8) . . ?
O4B_1 C10B_1 H10C_1 110.9 . . ?
C9B_1 C10B_1 H10C_1 110.9 . . ?
K1_1 C10B_1 H10C_1 94.2 . . ?
O4B_1 C10B_1 H10D_1 110.9 . . ?
C9B_1 C10B_1 H10D_1 110.9 . . ?
K1_1 C10B_1 H10D_1 85.3 . . ?
H10C_1 C10B_1 H10D_1 108.9 . . ?
O3_1 C5_1 C4_1 109.2(3) . . ?
O3_1 C5_1 H5A_1 109.8 . . ?
C4_1 C5_1 H5A_1 109.8 . . ?
O3_1 C5_1 H5AB_1 109.8 . . ?
C4_1 C5_1 H5AB_1 109.8 . . ?
H5A_1 C5_1 H5AB_1 108.3 . . ?
O3_1 C6_1 C1_1 109.2(3) . 2_775 ?
O3_1 C6_1 H6A_1 109.8 . . ?
C1_1 C6_1 H6A_1 109.8 2_775 . ?
O3_1 C6_1 H6AB_1 109.8 . . ?
C1_1 C6_1 H6AB_1 109.8 2_775 . ?
H6A_1 C6_1 H6AB_1 108.3 . . ?
O2_1 C4_1 C5_1 108.7(2) . . ?
O2_1 C4_1 H4A_1 109.9 . . ?
C5_1 C4_1 H4A_1 109.9 . . ?
O2_1 C4_1 H4AB_1 109.9 . . ?
C5_1 C4_1 H4AB_1 109.9 . . ?
H4A_1 C4_1 H4AB_1 108.3 . . ?
C2_1 O1_1 C1_1 112.48(18) . . ?
C2_1 O1_1 K1_1 113.47(15) . . ?
C1_1 O1_1 K1_1 113.05(13) . . ?
O2_2 K1_2 O2_2 180.0 2_666 . ?
O2_2 K1_2 O4_2 100.90(5) 2_666 . ?
O2_2 K1_2 O4_2 79.10(5) . . ?
O2_2 K1_2 O4_2 79.10(5) 2_666 2_666 ?
O2_2 K1_2 O4_2 100.90(5) . 2_666 ?
O4_2 K1_2 O4_2 180.00(3) . 2_666 ?
O2_2 K1_2 O1_2 61.15(5) 2_666 2_666 ?
O2_2 K1_2 O1_2 118.85(5) . 2_666 ?
O4_2 K1_2 O1_2 81.00(5) . 2_666 ?
O4_2 K1_2 O1_2 99.00(5) 2_666 2_666 ?
O2_2 K1_2 O1_2 118.85(5) 2_666 . ?
O2_2 K1_2 O1_2 61.15(5) . . ?
O4_2 K1_2 O1_2 99.00(5) . . ?
O4_2 K1_2 O1_2 81.00(5) 2_666 . ?
O1_2 K1_2 O1_2 180.0 2_666 . ?
O2_2 K1_2 O3_2 118.93(5) 2_666 . ?
O2_2 K1_2 O3_2 61.07(5) . . ?
O4_2 K1_2 O3_2 82.63(5) . . ?
O4_2 K1_2 O3_2 97.37(5) 2_666 . ?
O1_2 K1_2 O3_2 59.38(5) 2_666 . ?
O1_2 K1_2 O3_2 120.62(5) . . ?
O2_2 K1_2 O3_2 61.06(5) 2_666 2_666 ?
O2_2 K1_2 O3_2 118.93(5) . 2_666 ?
O4_2 K1_2 O3_2 97.37(5) . 2_666 ?
O4_2 K1_2 O3_2 82.63(5) 2_666 2_666 ?
O1_2 K1_2 O3_2 120.62(5) 2_666 2_666 ?
O1_2 K1_2 O3_2 59.38(5) . 2_666 ?
O3_2 K1_2 O3_2 180.00(5) . 2_666 ?
O1_2 C1_2 C6_2 108.44(19) . 2_666 ?
O1_2 C1_2 H1A_2 110.0 . . ?
C6_2 C1_2 H1A_2 110.0 2_666 . ?
O1_2 C1_2 H1AB_2 110.0 . . ?
C6_2 C1_2 H1AB_2 110.0 2_666 . ?
H1A_2 C1_2 H1AB_2 108.4 . . ?
C3_2 O2_2 C4_2 112.46(19) . . ?
C3_2 O2_2 K1_2 114.27(13) . . ?
C4_2 O2_2 K1_2 116.96(13) . . ?
O1_2 C2_2 C3_2 108.60(18) . . ?
O1_2 C2_2 H2A_2 110.0 . . ?
C3_2 C2_2 H2A_2 110.0 . . ?
O1_2 C2_2 H2AB_2 110.0 . . ?
C3_2 C2_2 H2AB_2 110.0 . . ?
H2A_2 C2_2 H2AB_2 108.4 . . ?
C5_2 O3_2 C6_2 111.98(17) . . ?
C5_2 O3_2 K1_2 108.99(12) . . ?
C6_2 O3_2 K1_2 114.93(14) . . ?
O2_2 C3_2 C2_2 109.4(2) . . ?
O2_2 C3_2 H3A_2 109.8 . . ?
C2_2 C3_2 H3A_2 109.8 . . ?
O2_2 C3_2 H3AB_2 109.8 . . ?
C2_2 C3_2 H3AB_2 109.8 . . ?
H3A_2 C3_2 H3AB_2 108.2 . . ?
C7_2 O4_2 C10_2 108.1(2) . . ?
C7_2 O4_2 K1_2 133.34(16) . . ?
C10_2 O4_2 K1_2 117.48(15) . . ?
O3_2 C5_2 C4_2 109.26(18) . . ?
O3_2 C5_2 H5A_2 109.8 . . ?
C4_2 C5_2 H5A_2 109.8 . . ?
O3_2 C5_2 H5AB_2 109.8 . . ?
C4_2 C5_2 H5AB_2 109.8 . . ?
H5A_2 C5_2 H5AB_2 108.3 . . ?
O3_2 C6_2 C1_2 108.91(19) . 2_666 ?
O3_2 C6_2 H6A_2 109.9 . . ?
C1_2 C6_2 H6A_2 109.9 2_666 . ?
O3_2 C6_2 H6AB_2 109.9 . . ?
C1_2 C6_2 H6AB_2 109.9 2_666 . ?
H6A_2 C6_2 H6AB_2 108.3 . . ?
O4_2 C7_2 C8_2 106.7(2) . . ?
O4_2 C7_2 H7A_2 110.4 . . ?
C8_2 C7_2 H7A_2 110.4 . . ?
O4_2 C7_2 H7AB_2 110.4 . . ?
C8_2 C7_2 H7AB_2 110.4 . . ?
H7A_2 C7_2 H7AB_2 108.6 . . ?
C7_2 C8_2 C9A_2 92.7(4) . . ?
C7_2 C8_2 C9B_2 106.4(3) . . ?
C7_2 C8_2 H8A_2 113.2 . . ?
C9A_2 C8_2 H8A_2 113.2 . . ?
C7_2 C8_2 H8AB_2 113.2 . . ?
C9A_2 C8_2 H8AB_2 113.2 . . ?
H8A_2 C8_2 H8AB_2 110.5 . . ?
O4_2 C10_2 C9B_2 109.7(3) . . ?
O4_2 C10_2 C9A_2 101.6(4) . . ?
O4_2 C10_2 H10A_2 111.4 . . ?
C9A_2 C10_2 H10A_2 111.4 . . ?
O4_2 C10_2 H10B_2 111.4 . . ?
C9A_2 C10_2 H10B_2 111.4 . . ?
H10A_2 C10_2 H10B_2 109.3 . . ?
C10_2 C9A_2 C8_2 101.8(6) . . ?
C10_2 C9A_2 H9AA_2 111.4 . . ?
C8_2 C9A_2 H9AA_2 111.4 . . ?
C10_2 C9A_2 H9AB_2 111.4 . . ?
C8_2 C9A_2 H9AB_2 111.4 . . ?
H9AA_2 C9A_2 H9AB_2 109.3 . . ?
C10_2 C9B_2 C8_2 102.2(4) . . ?
C10_2 C9B_2 H9BA_2 111.3 . . ?
C8_2 C9B_2 H9BA_2 111.3 . . ?
C10_2 C9B_2 H9BB_2 111.3 . . ?
C8_2 C9B_2 H9BB_2 111.3 . . ?
H9BA_2 C9B_2 H9BB_2 109.2 . . ?
O2_2 C4_2 C5_2 108.5(2) . . ?
O2_2 C4_2 H4A_2 110.0 . . ?
C5_2 C4_2 H4A_2 110.0 . . ?
O2_2 C4_2 H4AB_2 110.0 . . ?
C5_2 C4_2 H4AB_2 110.0 . . ?
H4A_2 C4_2 H4AB_2 108.4 . . ?
C1_2 O1_2 C2_2 112.15(17) . . ?
C1_2 O1_2 K1_2 115.61(15) . . ?
C2_2 O1_2 K1_2 113.28(12) . . ?
O1A_3 C1A_3 C2A_3 106.1(5) . . ?
O1A_3 C1A_3 H1AA_3 110.5 . . ?
C2A_3 C1A_3 H1AA_3 110.5 . . ?
O1A_3 C1A_3 H1AB_3 110.5 . . ?
C2A_3 C1A_3 H1AB_3 110.5 . . ?
H1AA_3 C1A_3 H1AB_3 108.7 . . ?
C1A_3 C2A_3 C3A_3 99.9(5) . . ?
C1A_3 C2A_3 H2AA_3 111.8 . . ?
C3A_3 C2A_3 H2AA_3 111.8 . . ?
C1A_3 C2A_3 H2AB_3 111.8 . . ?
C3A_3 C2A_3 H2AB_3 111.8 . . ?
H2AA_3 C2A_3 H2AB_3 109.5 . . ?
C1A_3 O1A_3 C4A_3 106.0(4) . . ?
C3A_3 C4A_3 O1A_3 107.5(4) . . ?
C3A_3 C4A_3 H4A1_3 110.2 . . ?
O1A_3 C4A_3 H4A1_3 110.2 . . ?
C3A_3 C4A_3 H4A2_3 110.2 . . ?
O1A_3 C4A_3 H4A2_3 110.2 . . ?
H4A1_3 C4A_3 H4A2_3 108.5 . . ?
C4A_3 C3A_3 C2A_3 102.5(5) . . ?
C4A_3 C3A_3 H3A1_3 111.3 . . ?
C2A_3 C3A_3 H3A1_3 111.3 . . ?
C4A_3 C3A_3 H3A2_3 111.3 . . ?
C2A_3 C3A_3 H3A2_3 111.3 . . ?
H3A1_3 C3A_3 H3A2_3 109.2 . . ?
C4B_3 C5B_3 C1B_3 105.8(4) . . ?
C4B_3 C5B_3 H5B1_3 110.6 . . ?
C1B_3 C5B_3 H5B1_3 110.6 . . ?
C4B_3 C5B_3 H5B2_3 110.6 . . ?
C1B_3 C5B_3 H5B2_3 110.6 . . ?
H5B1_3 C5B_3 H5B2_3 108.7 . . ?
O2B_3 C1B_3 C5B_3 108.7(4) . . ?
O2B_3 C1B_3 H1BA_3 110.0 . . ?
C5B_3 C1B_3 H1BA_3 110.0 . . ?
O2B_3 C1B_3 H1BB_3 110.0 . . ?
C5B_3 C1B_3 H1BB_3 110.0 . . ?
H1BA_3 C1B_3 H1BB_3 108.3 . . ?
C3B_3 O2B_3 C1B_3 103.1(4) . . ?
C4B_3 C3B_3 O2B_3 110.4(4) . . ?
C4B_3 C3B_3 H3BA_3 109.6 . . ?
O2B_3 C3B_3 H3BA_3 109.6 . . ?
C4B_3 C3B_3 H3BB_3 109.6 . . ?
O2B_3 C3B_3 H3BB_3 109.6 . . ?
H3BA_3 C3B_3 H3BB_3 108.1 . . ?
C5B_3 C4B_3 C3B_3 106.0(4) . . ?
C5B_3 C4B_3 H4B1_3 110.5 . . ?
C3B_3 C4B_3 H4B1_3 110.5 . . ?
C5B_3 C4B_3 H4B2_3 110.5 . . ?
C3B_3 C4B_3 H4B2_3 110.5 . . ?
H4B1_3 C4B_3 H4B2_3 108.7 . . ?
C5C_3 C4C_3 C3C_3 103.1(7) . . ?
C5C_3 C4C_3 H4CA_3 111.1 . . ?
C3C_3 C4C_3 H4CA_3 111.1 . . ?
C5C_3 C4C_3 H4CB_3 111.1 . . ?
C3C_3 C4C_3 H4CB_3 111.1 . . ?
H4CA_3 C4C_3 H4CB_3 109.1 . . ?
C5C_3 O1C_3 C2C_3 107.0(6) . . ?
O1C_3 C2C_3 C3C_3 103.7(7) . . ?
O1C_3 C2C_3 H2CA_3 111.0 . . ?
C3C_3 C2C_3 H2CA_3 111.0 . . ?
O1C_3 C2C_3 H2CB_3 111.0 . . ?
C3C_3 C2C_3 H2CB_3 111.0 . . ?
H2CA_3 C2C_3 H2CB_3 109.0 . . ?
C4C_3 C3C_3 C2C_3 99.1(7) . . ?
C4C_3 C3C_3 H3CA_3 111.9 . . ?
C2C_3 C3C_3 H3CA_3 111.9 . . ?
C4C_3 C3C_3 H3CB_3 111.9 . . ?
C2C_3 C3C_3 H3CB_3 111.9 . . ?
H3CA_3 C3C_3 H3CB_3 109.6 . . ?
O1C_3 C5C_3 C4C_3 108.1(5) . . ?
O1C_3 C5C_3 H5CA_3 110.1 . . ?
C4C_3 C5C_3 H5CA_3 110.1 . . ?
O1C_3 C5C_3 H5CB_3 110.1 . . ?
C4C_3 C5C_3 H5CB_3 110.1 . . ?
H5CA_3 C5C_3 H5CB_3 108.4 . . ?

loop_
_geom_torsion_atom_site_label_1
_geom_torsion_atom_site_label_2
_geom_torsion_atom_site_label_3
_geom_torsion_atom_site_label_4
_geom_torsion
_geom_torsion_site_symmetry_1
_geom_torsion_site_symmetry_2
_geom_torsion_site_symmetry_3
_geom_torsion_site_symmetry_4
_geom_torsion_publ_flag
C2 C1 N1 C8 -154.8(2) . . . . ?
C6 C1 N1 C8 26.7(3) . . . . ?
C2 C1 N1 C15 0.1(3) . . . . ?
C6 C1 N1 C15 -178.4(2) . . . . ?
N1 C1 C2 C3 179.9(3) . . . . ?
C6 C1 C2 C3 -1.5(4) . . . . ?
C1 C2 C3 C4 -1.0(5) . . . . ?
C2 C3 C4 C5 2.5(5) . . . . ?
C2 C3 C4 C7 -175.4(3) . . . . ?
C3 C4 C5 C6 -1.5(4) . . . . ?
C7 C4 C5 C6 176.3(3) . . . . ?
C4 C5 C6 C1 -1.0(4) . . . . ?
C2 C1 C6 C5 2.5(4) . . . . ?
N1 C1 C6 C5 -178.9(2) . . . . ?
C1 N1 C8 C9 46.0(3) . . . . ?
C15 N1 C8 C9 -110.1(2) . . . . ?
C1 N1 C8 C13 -137.8(2) . . . . ?
C15 N1 C8 C13 66.2(3) . . . . ?
C13 C8 C9 C10 0.5(3) . . . . ?
N1 C8 C9 C10 176.6(2) . . . . ?
C8 C9 C10 C11 -0.2(4) . . . . ?
C22 C23 C24 C25 -174.8(2) . . . . ?
C32 C23 C24 C25 3.7(3) . . . . ?
C9 C10 C11 C12 -0.2(4) . . . . ?
C9 C10 C11 C14 178.4(2) . . . . ?
C10 C11 C12 C13 0.4(3) . . . . ?
C14 C11 C12 C13 -178.3(2) . . . . ?
C11 C12 C13 C8 -0.1(3) . . . . ?
C9 C8 C13 C12 -0.3(3) . . . . ?
N1 C8 C13 C12 -176.64(19) . . . . ?
C1 N1 C15 C16 -90.8(2) . . . . ?
C8 N1 C15 C16 65.9(2) . . . . ?
C1 N1 C15 C20 93.2(2) . . . . ?
C8 N1 C15 C20 -110.1(2) . . . . ?
C20 C15 C16 C17 2.4(3) . . . . ?
N1 C15 C16 C17 -173.54(17) . . . . ?
C15 C16 C17 C18 -3.5(3) . . . . ?
C16 C17 C18 C19 -0.2(3) . . . . ?
C20 C19 C18 C17 5.0(3) . . . . ?
C32 C19 C18 C17 177.54(17) . . . . ?
C16 C15 C20 C21 -171.74(18) . . . . ?
N1 C15 C20 C21 4.1(3) . . . . ?
C16 C15 C20 C19 2.5(3) . . . . ?
N1 C15 C20 C19 178.35(16) . . . . ?
C18 C19 C20 C15 -6.0(2) . . . . ?
C32 C19 C20 C15 -178.80(16) . . . . ?
C18 C19 C20 C21 168.36(17) . . . . ?
C32 C19 C20 C21 -4.5(3) . . . . ?
C24 C23 C22 C21 -176.78(19) . . . . ?
C32 C23 C22 C21 4.7(3) . . . . ?
C23 C22 C21 C20 7.2(3) . . . . ?
C15 C20 C21 C22 167.00(18) . . . . ?
C19 C20 C21 C22 -7.2(3) . . . . ?
C23 C24 C25 C26 5.6(3) . . . . ?
C27 C26 C25 C24 172.6(2) . . . . ?
C31 C26 C25 C24 -5.3(3) . . . . ?
C33 B1 C28 C27 -1.6(3) . . . . ?
C42 B1 C28 C27 -179.25(17) . . . . ?
C33 B1 C28 C29 172.22(17) . . . . ?
C42 B1 C28 C29 -5.4(3) . . . . ?
C25 C26 C27 C28 -173.43(19) . . . . ?
C31 C26 C27 C28 4.3(3) . . . . ?
C29 C28 C27 C26 -0.1(3) . . . . ?
B1 C28 C27 C26 174.16(18) . . . . ?
C27 C28 C29 C30 -2.5(3) . . . . ?
B1 C28 C29 C30 -176.92(18) . . . . ?
C28 C29 C30 C31 0.9(3) . . . . ?
C22 C23 C32 C31 165.57(17) . . . . ?
C24 C23 C32 C31 -12.9(3) . . . . ?
C22 C23 C32 C19 -15.9(3) . . . . ?
C24 C23 C32 C19 165.59(18) . . . . ?
C18 C19 C32 C23 -156.75(17) . . . . ?
C20 C19 C32 C23 15.7(2) . . . . ?
C18 C19 C32 C31 21.7(3) . . . . ?
C20 C19 C32 C31 -165.89(17) . . . . ?
C23 C32 C31 C30 -162.85(18) . . . . ?
C19 C32 C31 C30 18.7(3) . . . . ?
C23 C32 C31 C26 13.1(3) . . . . ?
C19 C32 C31 C26 -165.32(17) . . . . ?
C29 C30 C31 C32 179.28(18) . . . . ?
C29 C30 C31 C26 3.2(3) . . . . ?
C27 C26 C31 C32 178.00(17) . . . . ?
C25 C26 C31 C32 -4.2(3) . . . . ?
C27 C26 C31 C30 -5.7(3) . . . . ?
C25 C26 C31 C30 172.15(18) . . . . ?
C35 C34 C33 C38 0.3(3) . . . . ?
C41 C34 C33 C38 177.92(18) . . . . ?
C35 C34 C33 B1 -178.88(18) . . . . ?
C41 C34 C33 B1 -1.2(3) . . . . ?
C28 B1 C33 C38 -59.2(3) . . . . ?
C42 B1 C33 C38 118.4(2) . . . . ?
C28 B1 C33 C34 119.8(2) . . . . ?
C42 B1 C33 C34 -62.5(3) . . . . ?
C38 C37 C36 C35 -1.1(4) . . . . ?
C38 C37 C36 C40 177.0(2) . . . . ?
C37 C36 C35 C34 0.9(3) . . . . ?
C40 C36 C35 C34 -177.3(2) . . . . ?
C33 C34 C35 C36 -0.5(3) . . . . ?
C41 C34 C35 C36 -178.1(2) . . . . ?
C36 C37 C38 C33 1.0(4) . . . . ?
C36 C37 C38 C39 -176.4(2) . . . . ?
C34 C33 C38 C37 -0.5(3) . . . . ?
B1 C33 C38 C37 178.6(2) . . . . ?
C34 C33 C38 C39 176.8(2) . . . . ?
B1 C33 C38 C39 -4.1(3) . . . . ?
C42 C47 C46 C45 -2.5(3) . . . . ?
C48 C47 C46 C45 177.81(17) . . . . ?
C47 C46 C45 C44 2.6(3) . . . . ?
C47 C46 C45 C49 -176.10(18) . . . . ?
C46 C45 C44 C43 -0.1(3) . . . . ?
C49 C45 C44 C43 178.63(18) . . . . ?
C45 C44 C43 C42 -2.6(3) . . . . ?
C45 C44 C43 C50 178.15(18) . . . . ?
C46 C47 C42 C43 -0.2(3) . . . . ?
C48 C47 C42 C43 179.48(16) . . . . ?
C46 C47 C42 B1 177.79(17) . . . . ?
C48 C47 C42 B1 -2.5(3) . . . . ?
C44 C43 C42 C47 2.7(3) . . . . ?
C50 C43 C42 C47 -178.11(17) . . . . ?
C44 C43 C42 B1 -175.39(17) . . . . ?
C50 C43 C42 B1 3.8(3) . . . . ?
C28 B1 C42 C47 -63.1(2) . . . . ?
C33 B1 C42 C47 119.2(2) . . . . ?
C28 B1 C42 C43 114.8(2) . . . . ?
C33 B1 C42 C43 -62.9(2) . . . . ?
C4_1 O2_1 C3_1 C2_1 176.3(2) . . . . ?
K1_1 O2_1 C3_1 C2_1 -50.3(2) . . . . ?
O1_1 C2_1 C3_1 O2_1 67.4(3) . . . . ?
C10A_1 O4A_1 C7A_1 C8A_1 1.5(5) . . . . ?
K1_1 O4A_1 C7A_1 C8A_1 145.2(3) . . . . ?
O4A_1 C7A_1 C8A_1 C9A_1 -23.9(5) . . . . ?
C7A_1 C8A_1 C9A_1 C10A_1 36.5(5) . . . . ?
C7A_1 O4A_1 C10A_1 C9A_1 23.2(5) . . . . ?
K1_1 O4A_1 C10A_1 C9A_1 -117.2(4) . . . . ?
C8A_1 C9A_1 C10A_1 O4A_1 -35.8(5) . . . . ?
C10B_1 O4B_1 C7B_1 C8B_1 -40.6(15) . . . . ?
K1_1 O4B_1 C7B_1 C8B_1 171.0(11) . . . . ?
C9B_1 C8B_1 C7B_1 O4B_1 27.1(18) . . . . ?
C7B_1 C8B_1 C9B_1 C10B_1 -4(2) . . . . ?
C7B_1 O4B_1 C10B_1 C9B_1 37.7(16) . . . . ?
K1_1 O4B_1 C10B_1 C9B_1 -171.3(11) . . . . ?
C7B_1 O4B_1 C10B_1 K1_1 -151.0(15) . . . . ?
C8B_1 C9B_1 C10B_1 O4B_1 -20.2(19) . . . . ?
C8B_1 C9B_1 C10B_1 K1_1 -29(3) . . . . ?
C6_1 O3_1 C5_1 C4_1 -179.1(2) . . . . ?
K1_1 O3_1 C5_1 C4_1 50.7(2) . . . . ?
C5_1 O3_1 C6_1 C1_1 -179.9(2) . . . 2_775 ?
K1_1 O3_1 C6_1 C1_1 -49.7(2) . . . 2_775 ?
C3_1 O2_1 C4_1 C5_1 -179.9(3) . . . . ?
K1_1 O2_1 C4_1 C5_1 47.3(3) . . . . ?
O3_1 C5_1 C4_1 O2_1 -65.7(3) . . . . ?
C3_1 C2_1 O1_1 C1_1 -179.5(2) . . . . ?
C3_1 C2_1 O1_1 K1_1 -49.6(2) . . . . ?
C6_1 C1_1 O1_1 C2_1 -178.8(2) 2_775 . . . ?
C6_1 C1_1 O1_1 K1_1 51.1(3) 2_775 . . . ?
C4_2 O2_2 C3_2 C2_2 -171.23(18) . . . . ?
K1_2 O2_2 C3_2 C2_2 52.3(2) . . . . ?
O1_2 C2_2 C3_2 O2_2 -66.2(2) . . . . ?
C6_2 O3_2 C5_2 C4_2 176.14(19) . . . . ?
K1_2 O3_2 C5_2 C4_2 -55.6(2) . . . . ?
C5_2 O3_2 C6_2 C1_2 172.2(2) . . . 2_666 ?
K1_2 O3_2 C6_2 C1_2 47.1(2) . . . 2_666 ?
C10_2 O4_2 C7_2 C8_2 27.2(3) . . . . ?
K1_2 O4_2 C7_2 C8_2 -165.42(16) . . . . ?
O4_2 C7_2 C8_2 C9A_2 -47.6(5) . . . . ?
O4_2 C7_2 C8_2 C9B_2 -23.1(4) . . . . ?
C7_2 O4_2 C10_2 C9B_2 -20.7(4) . . . . ?
K1_2 O4_2 C10_2 C9B_2 169.6(4) . . . . ?
C7_2 O4_2 C10_2 C9A_2 7.2(5) . . . . ?
K1_2 O4_2 C10_2 C9A_2 -162.4(5) . . . . ?
O4_2 C10_2 C9A_2 C8_2 -37.6(7) . . . . ?
C7_2 C8_2 C9A_2 C10_2 50.4(7) . . . . ?
O4_2 C10_2 C9B_2 C8_2 5.7(6) . . . . ?
C7_2 C8_2 C9B_2 C10_2 10.4(5) . . . . ?
C3_2 O2_2 C4_2 C5_2 -178.84(18) . . . . ?
K1_2 O2_2 C4_2 C5_2 -43.7(2) . . . . ?
O3_2 C5_2 C4_2 O2_2 67.9(2) . . . . ?
C6_2 C1_2 O1_2 C2_2 177.0(2) 2_666 . . . ?
C6_2 C1_2 O1_2 K1_2 -51.0(2) 2_666 . . . ?
C3_2 C2_2 O1_2 C1_2 179.1(2) . . . . ?
C3_2 C2_2 O1_2 K1_2 46.0(2) . . . . ?
O1A_3 C1A_3 C2A_3 C3A_3 -43.0(9) . . . . ?
C2A_3 C1A_3 O1A_3 C4A_3 32.7(9) . . . . ?
C1A_3 O1A_3 C4A_3 C3A_3 -8.5(10) . . . . ?
O1A_3 C4A_3 C3A_3 C2A_3 -17.9(10) . . . . ?
C1A_3 C2A_3 C3A_3 C4A_3 35.6(10) . . . . ?
C4B_3 C5B_3 C1B_3 O2B_3 -23.1(8) . . . . ?
C5B_3 C1B_3 O2B_3 C3B_3 11.8(8) . . . . ?
C1B_3 O2B_3 C3B_3 C4B_3 3.5(9) . . . . ?
C1B_3 C5B_3 C4B_3 C3B_3 24.4(9) . . . . ?
O2B_3 C3B_3 C4B_3 C5B_3 -17.9(9) . . . . ?
C5C_3 O1C_3 C2C_3 C3C_3 31.1(19) . . . . ?
C5C_3 C4C_3 C3C_3 C2C_3 37.9(18) . . . . ?
O1C_3 C2C_3 C3C_3 C4C_3 -42.5(17) . . . . ?
C2C_3 O1C_3 C5C_3 C4C_3 -6(2) . . . . ?
C3C_3 C4C_3 C5C_3 O1C_3 -21(2) . . . . ?

_shelx_res_file                  
;
TITL AF287_twin_jet_smart_smallcell_twin1_hklf4_a.res in P-1
    AF287_twin_jet_smart_smallcell_twin1_hklf4_a.res
    created by SHELXL-2018/3 at 11:35:00 on 30-Sep-2019
REM Old TITL AF287_twin_jet_smart_smallcell_twin1_hklf4 in P-1
REM SHELXT solution in P-1
REM R1 0.213,  Rweak 0.010,  Alpha 0.049,  Orientation as input
REM Formula found by SHELXT:  C76 N5 O4
CELL  1.54184  12.5786  16.3020  16.8804   98.375   90.741  103.958
ZERR    2.000   0.0003   0.0004   0.0003    0.002    0.002    0.002
LATT  1
SFAC C H B N O K
UNIT 148 188 2 2 18 2
TEMP -173
SIZE 0.056 0.184 0.245
L.S. 10
SHEL 999. 0.82
BOND $H
ACTA
CONF
LIST 4
FMAP 2
PLAN 20
OMIT 0 -4 1
SUMP 1.0 0.0001 1.0 2 1.0 3 1.0 4
WGHT    0.105000    1.215300
FVAR       0.44064   0.37454   0.48175   0.14370   0.40065   0.79302
C1    1    0.970995    0.373769    0.293176    11.00000    0.03702    0.03869 =
         0.04951    0.01368   -0.00368    0.01072
N1    4    1.005699    0.434354    0.242243    11.00000    0.03068    0.04485 =
         0.06300    0.02526    0.00578    0.01754
B1    3    0.480753    0.851279    0.216478    11.00000    0.03591    0.04224 =
         0.03674    0.01436    0.00435    0.01662
C2    1    0.864096    0.353444    0.316371    11.00000    0.04290    0.07517 =
         0.06788    0.03867    0.00810    0.02014
AFIX  43
H2    2    0.812570    0.381116    0.297509    11.00000   -1.20000
AFIX   0
C23   1    0.920783    0.726038    0.323668    11.00000    0.02810    0.04480 =
         0.04520    0.01662   -0.00040    0.01015
C3    1    0.831189    0.293236    0.366769    11.00000    0.05699    0.10136 =
         0.08627    0.05665    0.01591    0.01685
AFIX  43
H3    2    0.757421    0.281279    0.382384    11.00000   -1.20000
AFIX   0
C4    1    0.901900    0.249835    0.395223    11.00000    0.07960    0.05624 =
         0.05096    0.02446   -0.00879    0.00553
C5    1    1.008634    0.271897    0.373410    11.00000    0.06855    0.04159 =
         0.06144    0.01477   -0.02217    0.01128
AFIX  43
H5    2    1.059813    0.244313    0.392927    11.00000   -1.20000
AFIX   0
C6    1    1.044450    0.332612    0.324213    11.00000    0.04424    0.04485 =
         0.07276    0.02265   -0.01035    0.01172
AFIX  43
H6    2    1.119316    0.346600    0.311302    11.00000   -1.20000
AFIX   0
C7    1    0.859872    0.179653    0.445211    11.00000    0.12693    0.07815 =
         0.06626    0.04112   -0.00848    0.00049
AFIX 137
H7A   2    0.921913    0.167975    0.473416    11.00000   -1.50000
H7B   2    0.820336    0.127603    0.410132    11.00000   -1.50000
H7C   2    0.810217    0.198045    0.484378    11.00000   -1.50000
AFIX   0
C8    1    1.097409    0.433005    0.192920    11.00000    0.03031    0.04843 =
         0.06320    0.02626    0.00504    0.01828
C9    1    1.110721    0.358250    0.147837    11.00000    0.03685    0.04775 =
         0.08139    0.02372    0.00962    0.01844
AFIX  43
H9    2    1.060307    0.305262    0.151201    11.00000   -1.20000
AFIX   0
C19   1    0.843176    0.598535    0.224116    11.00000    0.02366    0.03971 =
         0.04501    0.01857    0.00471    0.01107
C10   1    1.198082    0.360977    0.097639    11.00000    0.04611    0.06505 =
         0.07927    0.02482    0.01347    0.03279
AFIX  43
H10   2    1.206699    0.309447    0.067092    11.00000   -1.20000
AFIX   0
C24   1    0.930726    0.814200    0.352753    11.00000    0.03648    0.04384 =
         0.05013    0.01196   -0.01030    0.00564
AFIX  43
H24   2    0.990667    0.844723    0.388644    11.00000   -1.20000
AFIX   0
C11   1    1.272837    0.437513    0.091350    11.00000    0.03760    0.08087 =
         0.07167    0.04162    0.00986    0.03188
C12   1    1.258178    0.512062    0.136453    11.00000    0.03229    0.06477 =
         0.07692    0.04221    0.00293    0.01347
AFIX  43
H12   2    1.308240    0.565104    0.132707    11.00000   -1.20000
AFIX   0
C13   1    1.171569    0.510277    0.186891    11.00000    0.03716    0.04983 =
         0.06498    0.02691    0.00304    0.01593
AFIX  43
H13   2    1.162884    0.561840    0.217333    11.00000   -1.20000
AFIX   0
C14   1    1.369454    0.440478    0.038515    11.00000    0.04458    0.11640 =
         0.08357    0.05605    0.02058    0.04172
AFIX 137
H14A  2    1.378940    0.489751    0.009931    11.00000   -1.50000
H14B  2    1.356055    0.387762   -0.000351    11.00000   -1.50000
H14C  2    1.435977    0.445843    0.071726    11.00000   -1.50000
AFIX   0
C15   1    0.927920    0.476900    0.213180    11.00000    0.02785    0.04349 =
         0.05327    0.02195    0.00696    0.01448
C16   1    0.869182    0.441350    0.142123    11.00000    0.03456    0.03916 =
         0.05660    0.01488    0.00780    0.01550
AFIX  43
H16   2    0.874363    0.386915    0.115842    11.00000   -1.20000
AFIX   0
C17   1    0.801758    0.485406    0.108537    11.00000    0.03234    0.04350 =
         0.04877    0.01189    0.00137    0.01335
AFIX  43
H17   2    0.764298    0.462470    0.057954    11.00000   -1.20000
AFIX   0
C18   1    0.789810    0.562082    0.148953    11.00000    0.02678    0.04018 =
         0.04721    0.01622    0.00387    0.01352
AFIX  43
H18   2    0.743972    0.591373    0.125286    11.00000   -1.20000
AFIX   0
C20   1    0.918972    0.556236    0.255294    11.00000    0.02695    0.04225 =
         0.04532    0.01938    0.00489    0.01267
C22   1    0.994016    0.681713    0.352704    11.00000    0.02703    0.04983 =
         0.04552    0.01910   -0.00168    0.00939
AFIX  43
H22   2    1.047563    0.711017    0.393955    11.00000   -1.20000
AFIX   0
C21   1    0.989792    0.598779    0.323297    11.00000    0.02749    0.05178 =
         0.04747    0.02381    0.00297    0.01508
AFIX  43
H21   2    1.034069    0.569070    0.348056    11.00000   -1.20000
AFIX   0
C26   1    0.759446    0.810133    0.281849    11.00000    0.03514    0.03804 =
         0.04332    0.01182   -0.00308    0.01067
C25   1    0.856445    0.855474    0.330295    11.00000    0.04398    0.03559 =
         0.05235    0.00900   -0.00934    0.00881
AFIX  43
H25   2    0.868700    0.915385    0.346854    11.00000   -1.20000
AFIX   0
C28   1    0.574873    0.808246    0.226346    11.00000    0.03296    0.03968 =
         0.03847    0.01327    0.00170    0.01452
C27   1    0.677409    0.850947    0.266708    11.00000    0.03936    0.03547 =
         0.04298    0.00907   -0.00281    0.01400
AFIX  43
H27   2    0.690898    0.910747    0.284413    11.00000   -1.20000
AFIX   0
C29   1    0.562685    0.718423    0.201949    11.00000    0.02716    0.04010 =
         0.03986    0.01119    0.00096    0.01093
AFIX  43
H29   2    0.494780    0.685648    0.176551    11.00000   -1.20000
AFIX   0
C30   1    0.642957    0.677006    0.213027    11.00000    0.02855    0.03370 =
         0.04098    0.00983    0.00155    0.01017
AFIX  43
H30   2    0.629025    0.617344    0.194452    11.00000   -1.20000
AFIX   0
C32   1    0.834565    0.681424    0.266137    11.00000    0.02664    0.03749 =
         0.04201    0.01505    0.00148    0.00899
C31   1    0.747384    0.720813    0.251772    11.00000    0.03008    0.03709 =
         0.03915    0.01327    0.00125    0.01190
C34   1    0.486679    1.012209    0.206146    11.00000    0.03465    0.04477 =
         0.04118    0.01380    0.00275    0.01792
C33   1    0.493944    0.949014    0.254697    11.00000    0.03626    0.04488 =
         0.03973    0.01184    0.00300    0.01930
C37   1    0.528244    1.064446    0.368796    11.00000    0.06636    0.05441 =
         0.03837    0.00673    0.00061    0.02704
AFIX  43
H37   2    0.543396    1.081891    0.424823    11.00000   -1.20000
AFIX   0
C36   1    0.520400    1.125771    0.321456    11.00000    0.05443    0.04541 =
         0.04753    0.00903    0.00391    0.02238
C35   1    0.500137    1.097426    0.239745    11.00000    0.04326    0.04287 =
         0.04661    0.01534    0.00265    0.01939
AFIX  43
H35   2    0.495278    1.137840    0.205452    11.00000   -1.20000
AFIX   0
C39   1    0.519081    0.918780    0.397679    11.00000    0.08445    0.05815 =
         0.03908    0.01301   -0.00040    0.03530
AFIX 137
H39A  2    0.584744    0.942005    0.433484    11.00000   -1.50000
H39B  2    0.521631    0.862521    0.369118    11.00000   -1.50000
H39C  2    0.453588    0.913057    0.429264    11.00000   -1.50000
AFIX   0
C38   1    0.514882    0.978594    0.337755    11.00000    0.05421    0.04986 =
         0.04097    0.01308    0.00156    0.02468
C50   1    0.267474    0.818957    0.299431    11.00000    0.04380    0.06255 =
         0.04542    0.01934    0.01139    0.02414
AFIX 137
H50A  2    0.297118    0.881041    0.305624    11.00000   -1.50000
H50B  2    0.312057    0.794290    0.332814    11.00000   -1.50000
H50C  2    0.191672    0.806431    0.316159    11.00000   -1.50000
AFIX   0
C49   1    0.059103    0.633529    0.057452    11.00000    0.03127    0.04964 =
         0.06389    0.01814    0.00635    0.00849
AFIX 137
H49A  2    0.002218    0.629704    0.096823    11.00000   -1.50000
H49B  2    0.070160    0.576417    0.039322    11.00000   -1.50000
H49C  2    0.036156    0.656711    0.011487    11.00000   -1.50000
AFIX   0
C48   1    0.457477    0.771804    0.037027    11.00000    0.03205    0.04680 =
         0.04319    0.00780    0.00572    0.01097
AFIX 137
H48A  2    0.523432    0.803638    0.069798    11.00000   -1.50000
H48B  2    0.444985    0.803904   -0.005513    11.00000   -1.50000
H48C  2    0.467350    0.715840    0.013002    11.00000   -1.50000
AFIX   0
C47   1    0.359588    0.759485    0.089258    11.00000    0.03092    0.03571 =
         0.04514    0.01496    0.00570    0.01458
C46   1    0.259878    0.709855    0.052896    11.00000    0.03230    0.03664 =
         0.04518    0.01362    0.00429    0.01254
AFIX  43
H46   2    0.256500    0.687760   -0.002603    11.00000   -1.20000
AFIX   0
C45   1    0.165314    0.691836    0.095636    11.00000    0.03045    0.03861 =
         0.05452    0.02053    0.00529    0.01401
C44   1    0.172815    0.728254    0.175591    11.00000    0.03164    0.04409 =
         0.05193    0.02454    0.01098    0.01728
AFIX  43
H44   2    0.109447    0.717081    0.206146    11.00000   -1.20000
AFIX   0
C43   1    0.269902    0.780591    0.212639    11.00000    0.03636    0.04240 =
         0.04359    0.02035    0.00868    0.02142
C42   1    0.368033    0.796565    0.170713    11.00000    0.03185    0.03719 =
         0.04300    0.01616    0.00435    0.01829
C41   1    0.468428    0.988166    0.116476    11.00000    0.04567    0.04377 =
         0.04266    0.01424    0.00139    0.01539
AFIX 137
H41A  2    0.470220    1.039603    0.092334    11.00000   -1.50000
H41B  2    0.396878    0.947560    0.103775    11.00000   -1.50000
H41C  2    0.526320    0.961702    0.095023    11.00000   -1.50000
AFIX   0
C40   1    0.529958    1.217844    0.357438    11.00000    0.07845    0.04897 =
         0.05487    0.00544    0.00256    0.02425
AFIX 137
H40A  2    0.576433    1.255673    0.324734    11.00000   -1.50000
H40B  2    0.562761    1.228453    0.412086    11.00000   -1.50000
H40C  2    0.456879    1.229141    0.358837    11.00000   -1.50000
AFIX   0
RESI 1 CATI
K1    6    1.000000    1.000000    0.000000    10.50000    0.03282    0.05073 =
         0.09191    0.03991    0.01586    0.01649
C1    1    0.732995    0.851103   -0.022273    11.00000    0.03367    0.05097 =
         0.10921    0.02985    0.01734    0.01159
AFIX  23
H1A   2    0.702163    0.893622    0.011745    11.00000   -1.20000
H1AB  2    0.681703    0.794136   -0.024547    11.00000   -1.20000
AFIX   0
O2    5    1.008365    0.914666    0.131076    11.00000    0.04384    0.05425 =
         0.10198    0.04376    0.01331    0.01973
C2    1    0.831179    0.827348    0.089037    11.00000    0.05106    0.05604 =
         0.08667    0.03689    0.02542    0.00846
AFIX  23
H2A   2    0.782446    0.769463    0.087451    11.00000   -1.20000
H2AB  2    0.800682    0.868327    0.125378    11.00000   -1.20000
AFIX   0
O3    5    1.193542    1.039985    0.098906    11.00000    0.03958    0.05719 =
         0.10734    0.04046    0.00554    0.01366
C3    1    0.944469    0.828797    0.119110    11.00000    0.05821    0.05219 =
         0.08756    0.04208    0.02285    0.01968
AFIX  23
H3A   2    0.940957    0.805398    0.170205    11.00000   -1.20000
H3AB  2    0.978323    0.793061    0.079564    11.00000   -1.20000
AFIX   0
SIMU_1 0.003 O4A > C10B
DFIX_1 1.52 0.01 C9B C10B C7B C8B C9A C10A C7A C8A C8A C9A C8B C9B
DFIX_1 1.43 0.01 O4A C7A O4A C10A O4B C7B O4B C10B
DFIX_1 2.37 0.01 O4A C8A O4A C9A O4B C8B O4B C9B
DFIX_1 2.33 0.01 C7A C10A C7B C10B
DFIX_1 2.36 0.01 C8A C10A C7A C9A C7B C9B C8B C10B
PART 1 61.
O4A   5    0.920663    1.110723    0.109112    61.00000    0.05838    0.08183 =
         0.09295    0.02882    0.01952    0.02967
C7A   1    0.843407    1.149808    0.077300    61.00000    0.06187    0.08235 =
         0.09328    0.03256    0.01525    0.02934
AFIX  23
H7AA  2    0.805914    1.113679    0.027794    61.00000   -1.20000
H7AB  2    0.881200    1.206406    0.063929    61.00000   -1.20000
AFIX   0
C8A   1    0.763611    1.159596    0.137872    61.00000    0.05991    0.08767 =
         0.09179    0.02925    0.01220    0.02872
AFIX  23
H8AA  2    0.689039    1.149600    0.112904    61.00000   -1.20000
H8AB  2    0.783852    1.217328    0.170239    61.00000   -1.20000
AFIX   0
C9A   1    0.770386    1.088454    0.190668    61.00000    0.05578    0.08488 =
         0.08416    0.02883    0.01071    0.02827
AFIX  23
H9AA  2    0.747422    1.102683    0.245812    61.00000   -1.20000
H9AB  2    0.725769    1.031466    0.166115    61.00000   -1.20000
AFIX   0
C10A  1    0.890005    1.092999    0.189208    61.00000    0.05907    0.08353 =
         0.08485    0.02484    0.00973    0.02651
AFIX  23
H10A  2    0.931469    1.139261    0.230793    61.00000   -1.20000
H10B  2    0.904736    1.038136    0.198625    61.00000   -1.20000
AFIX   0
PART 2 -61.
O4B   5    0.873071    1.071217    0.086100   -61.00000    0.06092    0.08276 =
         0.08894    0.02823    0.01314    0.02981
C8B   1    0.736363    1.137818    0.130867   -61.00000    0.05964    0.08579 =
         0.09044    0.03019    0.01160    0.02688
AFIX  23
H8BA  2    0.665391    1.094453    0.122260   -61.00000   -1.20000
H8BB  2    0.721994    1.195461    0.137441   -61.00000   -1.20000
AFIX   0
C7B   1    0.807635    1.126260    0.062093   -61.00000    0.06009    0.08406 =
         0.09098    0.02974    0.01309    0.02965
AFIX  23
H7BA  2    0.762795    1.099000    0.012300   -61.00000   -1.20000
H7BB  2    0.854874    1.181882    0.053175   -61.00000   -1.20000
AFIX   0
C9B   1    0.799270    1.126925    0.203191   -61.00000    0.05877    0.08540 =
         0.08735    0.02771    0.01135    0.02782
AFIX  23
H9BA  2    0.755461    1.081199    0.230488   -61.00000   -1.20000
H9BB  2    0.818967    1.180828    0.241676   -61.00000   -1.20000
AFIX   0
C10B  1    0.901625    1.102782    0.170893   -61.00000    0.05935    0.08384 =
         0.08755    0.02750    0.01051    0.02836
AFIX  23
H10C  2    0.965166    1.153173    0.177982   -61.00000   -1.20000
H10D  2    0.919530    1.057793    0.198385   -61.00000   -1.20000
AFIX   0
PART 0
C5    1    1.176779    1.013585    0.175325    11.00000    0.04704    0.07202 =
         0.11231    0.04978    0.00024    0.01891
AFIX  23
H5A   2    1.134649    1.049187    0.207718    11.00000   -1.20000
H5AB  2    1.248381    1.020919    0.204027    11.00000   -1.20000
AFIX   0
C6    1    1.253097    1.126335    0.104219    11.00000    0.04013    0.05448 =
         0.11199    0.03699    0.00198    0.01258
AFIX  23
H6A   2    1.325830    1.134398    0.131520    11.00000   -1.20000
H6AB  2    1.213107    1.164133    0.135959    11.00000   -1.20000
AFIX   0
C4    1    1.115398    0.922092    0.164548    11.00000    0.04643    0.07136 =
         0.11814    0.05415    0.00868    0.02531
AFIX  23
H4A   2    1.154306    0.887033    0.128371    11.00000   -1.20000
H4AB  2    1.110236    0.901183    0.216906    11.00000   -1.20000
AFIX   0
O1    5    0.837226    0.850152    0.010860    11.00000    0.03721    0.05368 =
         0.08681    0.03480    0.01891    0.01342
RESI 0
RESI 2 CATI
K1    6    0.500000    0.500000    0.500000    10.50000    0.04348    0.07662 =
         0.05027    0.03463    0.01113    0.02814
C1    1    0.782954    0.483023    0.527113    11.00000    0.04528    0.08853 =
         0.06246    0.02435    0.00892    0.03599
AFIX  23
H1A   2    0.861541    0.507107    0.543241    11.00000   -1.20000
H1AB  2    0.777580    0.446782    0.474081    11.00000   -1.20000
AFIX   0
O2    5    0.613100    0.635460    0.431694    11.00000    0.05026    0.06072 =
         0.05004    0.02190    0.00587    0.02138
C2    1    0.781064    0.606222    0.468885    11.00000    0.04608    0.07469 =
         0.04293    0.01763    0.00650    0.01804
AFIX  23
H2A   2    0.780186    0.573536    0.414541    11.00000   -1.20000
H2AB  2    0.858345    0.632930    0.487347    11.00000   -1.20000
AFIX   0
O3    5    0.381807    0.609707    0.440509    11.00000    0.05180    0.07552 =
         0.04698    0.02395    0.00608    0.03187
C3    1    0.719737    0.673535    0.466689    11.00000    0.05617    0.06986 =
         0.04116    0.01524    0.00644    0.01816
AFIX  23
H3A   2    0.714758    0.702509    0.521795    11.00000   -1.20000
H3AB  2    0.758999    0.716890    0.434910    11.00000   -1.20000
AFIX   0
O4    5    0.484180    0.427269    0.340417    11.00000    0.05393    0.06556 =
         0.06199    0.01473    0.00792    0.01459
C5    1    0.443435    0.651390    0.381480    11.00000    0.06258    0.06103 =
         0.04731    0.02295    0.00601    0.03223
AFIX  23
H5A   2    0.405919    0.692586    0.363077    11.00000   -1.20000
H5AB  2    0.449432    0.608740    0.334677    11.00000   -1.20000
AFIX   0
C6    1    0.272045    0.569343    0.412331    11.00000    0.04865    0.08492 =
         0.06121    0.02704    0.00219    0.03703
AFIX  23
H6A   2    0.271626    0.532169    0.360371    11.00000   -1.20000
H6AB  2    0.232074    0.613085    0.404160    11.00000   -1.20000
AFIX   0
C7    1    0.393942    0.386915    0.285212    11.00000    0.05279    0.08609 =
         0.08425    0.01035   -0.00398    0.03412
AFIX  23
H7A   2    0.358927    0.430050    0.267878    11.00000   -1.20000
H7AB  2    0.338477    0.345850    0.310352    11.00000   -1.20000
AFIX   0
C8    1    0.438612    0.341549    0.215508    11.00000    0.05116    0.05842 =
         0.06684    0.01767   -0.00249    0.01713
AFIX  23
H8A   2    0.387527    0.324683    0.167560    11.00000   -1.20000
H8AB  2    0.464012    0.291827    0.228319    11.00000   -1.20000
AFIX   0
C10   1    0.580807    0.444159    0.296332    11.00000    0.05480    0.05178 =
         0.07556    0.01203    0.01298    0.00596
AFIX  23
H10A  2    0.630539    0.408205    0.307904    11.00000   -1.20000
H10B  2    0.620766    0.505181    0.307959    11.00000   -1.20000
AFIX   0
SIMU_2 0.003 C9A C9B
PART 1 51.
C9A   1    0.533124    0.419931    0.209550    51.00000    0.05596    0.07179 =
         0.06464    0.01595    0.00867    0.01166
AFIX  23
H9AA  2    0.588050    0.405050    0.172257    51.00000   -1.20000
H9AB  2    0.505836    0.466801    0.191936    51.00000   -1.20000
AFIX   0
PART 2 -51.
C9B   1    0.561996    0.386721    0.215737   -51.00000    0.05207    0.07529 =
         0.06603    0.01808    0.00788    0.01593
AFIX  23
H9BA  2    0.608021    0.344999    0.211924   -51.00000   -1.20000
H9BB  2    0.577376    0.420475    0.171136   -51.00000   -1.20000
AFIX   0
PART 0
C4    1    0.555185    0.697366    0.416613    11.00000    0.06507    0.05495 =
         0.04864    0.01593    0.00857    0.02919
AFIX  23
H4A   2    0.595107    0.733486    0.378855    11.00000   -1.20000
H4AB  2    0.549268    0.734818    0.467235    11.00000   -1.20000
AFIX   0
O1    5    0.730021    0.550374    0.522531    11.00000    0.04451    0.07935 =
         0.04915    0.02624    0.01133    0.02991
RESI 0
RESI 3 THF
SIMU_3 0.008 C1A > C5C
DFIX_3 1.52 0.01 C1A C2A C2A C3A C3A C4A
DFIX_3 2.37 0.01 C3A O1A O1A C2A
DFIX_3 2.36 0.01 C1A C3A C2A C4A
DFIX_3 1.43 0.01 C1A O1A  O1A C4A
DFIX_3 2.33 0.01 C1A C4A
DFIX_3 2.36 0.01 C3B C5B C4B C1B
DFIX_3 2.37 0.01 O2B C4B O2B C5B
DFIX_3 1.43 0.01 C1B O2B O2B C3B
DFIX_3 1.52 0.01 C3B C4B C4B C5B C5B C1B
DFIX_3 2.33 0.01 C1B C3B
DFIX_3 1.43 0.01 O1C C2C C5C O1C
DFIX_3 1.52 0.01 C2C C3C C3C C4C C4C C5C
DFIX_3 2.37 0.01 O1C C3C C4C O1C
DFIX_3 2.36 0.01 C2C C4C C3C C5C C2C C5C
DFIX_3 2.33 0.01 C2C C5C
PART 1 21.
C1A   1    1.070638    1.055087    0.371621    21.00000    0.07867    0.07232 =
         0.09346    0.01795   -0.00978    0.02267
AFIX  23
H1AA  2    1.057376    1.003847    0.329891    21.00000   -1.20000
H1AB  2    1.009078    1.082728    0.368367    21.00000   -1.20000
AFIX   0
C2A   1    1.080938    1.030535    0.454228    21.00000    0.07471    0.07518 =
         0.09807    0.01950   -0.01141    0.00961
AFIX  23
H2AA  2    1.026031    0.977296    0.460397    21.00000   -1.20000
H2AB  2    1.074327    1.076944    0.497323    21.00000   -1.20000
AFIX   0
O1A   5    1.169257    1.111564    0.361167    21.00000    0.07365    0.08210 =
         0.08436    0.02298   -0.00352    0.02626
C4A   1    1.257544    1.083335    0.406528    21.00000    0.06043    0.05356 =
         0.08537    0.01594    0.01098    0.01285
AFIX  23
H4A1  2    1.305850    1.060108    0.368243    21.00000   -1.20000
H4A2  2    1.303123    1.132640    0.443115    21.00000   -1.20000
AFIX   0
C3A   1    1.201012    1.017165    0.452474    21.00000    0.06543    0.06805 =
         0.09367    0.02120   -0.01179    0.01177
AFIX  23
H3A1  2    1.234888    1.026049    0.507302    21.00000   -1.20000
H3A2  2    1.201648    0.959230    0.425291    21.00000   -1.20000
AFIX   0
PART 2 31.
C5B   1    1.123269    0.975653    0.451111    31.00000    0.04889    0.05152 =
         0.08699    0.03137   -0.00141    0.00566
AFIX  23
H5B1  2    1.088131    0.972862    0.503118    31.00000   -1.20000
H5B2  2    1.105102    0.917648    0.419246    31.00000   -1.20000
AFIX   0
C1B   1    1.085256    1.036933    0.406972    31.00000    0.06520    0.06747 =
         0.08459    0.03003   -0.01722    0.01563
AFIX  23
H1BA  2    1.077232    1.015029    0.348792    31.00000   -1.20000
H1BB  2    1.013035    1.043688    0.425435    31.00000   -1.20000
AFIX   0
O2B   5    1.167190    1.120551    0.422312    31.00000    0.07858    0.07779 =
         0.09702    0.02376   -0.02158    0.01836
C3B   1    1.261811    1.099872    0.460801    31.00000    0.07231    0.06345 =
         0.10107    0.03390   -0.02742    0.01075
AFIX  23
H3BA  2    1.327982    1.117709    0.430314    31.00000   -1.20000
H3BB  2    1.276135    1.131760    0.515993    31.00000   -1.20000
AFIX   0
C4B   1    1.239701    1.007825    0.463373    31.00000    0.04713    0.04877 =
         0.09060    0.01793    0.00087    0.01359
AFIX  23
H4B1  2    1.277968    0.979690    0.420704    31.00000   -1.20000
H4B2  2    1.264872    0.997294    0.515929    31.00000   -1.20000
AFIX   0
PART 3 41.
C4C   1    1.237474    1.103141    0.373279    41.00000    0.06749    0.07230 =
         0.09038    0.02450   -0.01306    0.02017
AFIX  23
H4CA  2    1.225533    1.133427    0.328470    41.00000   -1.20000
H4CB  2    1.317101    1.115705    0.387015    41.00000   -1.20000
AFIX   0
O1C   5    1.139047    0.977858    0.421944    41.00000    0.05888    0.05719 =
         0.09416    0.02292   -0.00755    0.01148
C2C   1    1.166399    1.049297    0.487875    41.00000    0.06951    0.06930 =
         0.09640    0.02087   -0.01017    0.01261
AFIX  23
H2CA  2    1.236988    1.051517    0.515768    41.00000   -1.20000
H2CB  2    1.108268    1.044763    0.527137    41.00000   -1.20000
AFIX   0
C3C   1    1.174636    1.128562    0.446198    41.00000    0.07342    0.07189 =
         0.09515    0.02065   -0.01160    0.01377
AFIX  23
H3CA  2    1.101484    1.135283    0.430453    41.00000   -1.20000
H3CB  2    1.216407    1.181645    0.480038    41.00000   -1.20000
AFIX   0
C5C   1    1.189008    1.008437    0.352258    41.00000    0.05873    0.05759 =
         0.08460    0.02444   -0.00707    0.02001
AFIX  23
H5CA  2    1.133408    0.996776    0.307350    41.00000   -1.20000
H5CB  2    1.247108    0.978953    0.335531    41.00000   -1.20000
PART 0
RESI 0
AFIX   0
HKLF 4


REM  AF287_twin_jet_smart_smallcell_twin1_hklf4_a.res in P-1
REM wR2 = 0.1818, GooF = S = 1.056, Restrained GooF = 1.087 for all data
REM R1 = 0.0601 for 10489 Fo > 4sig(Fo) and 0.0680 for all 12455 data
REM 935 parameters refined using 586 restraints

END

WGHT      0.1050      1.2153

REM Highest difference peak  0.741,  deepest hole -0.460,  1-sigma level  0.053
Q1    1   1.2791  1.0750  0.4235  11.00000  0.05    0.74
Q2    1   0.8152  1.0421  0.1621  11.00000  0.05    0.66
Q3    1   0.9675  0.9516  0.0223  11.00000  0.05    0.43
Q4    1   1.2213  1.0884  0.4791  11.00000  0.05    0.40
Q5    1   0.5389  0.5534  0.4796  11.00000  0.05    0.39
Q6    1   0.7510  1.1100  0.0986  11.00000  0.05    0.39
Q7    1   1.2393  1.1676  0.4014  11.00000  0.05    0.38
Q8    1   0.8766  1.1802  0.1209  11.00000  0.05    0.38
Q9    1   1.2237  1.0031  0.4259  11.00000  0.05    0.34
Q10   1   1.1272  1.0795  0.3633  11.00000  0.05    0.34
Q11   1   1.2847  0.9664  0.4611  11.00000  0.05    0.32
Q12   1   1.1744  1.1658  0.3728  11.00000  0.05    0.29
Q13   1   0.8203  1.0505  0.0836  11.00000  0.05    0.28
Q14   1   1.1374  0.9976  0.4668  11.00000  0.05    0.28
Q15   1   0.4138  0.2781  0.2239  11.00000  0.05    0.28
Q16   1   0.8370  0.6388  0.2478  11.00000  0.05    0.27
Q17   1   0.7668  0.7700  0.2548  11.00000  0.05    0.27
Q18   1   0.7469  0.7616  0.2829  11.00000  0.05    0.25
Q19   1   1.1428  0.9721  0.3932  11.00000  0.05    0.24
Q20   1   1.0827  1.0987  0.4415  11.00000  0.05    0.24
;
_shelx_res_checksum              42930
_shelx_hkl_file                  
;
  -5  -8  -3    0.51    1.30
   0  -7 -13    0.36    1.17
  -1  -9  -6    8.75    1.53
  -3  -9 -10    1.50    1.44
   1  -8  -8    6.99    1.31
  -3  -8  -2    6.14    1.16
  -6  -4   1    0.75    0.70
   1  -8  -9    0.59    1.28
  -5  -9  -6   14.41    1.63
  -7  -3   1   -0.27    0.58
  -8  -7  -5   -0.36    1.13
   3  -5  -8    0.49    0.80
  -7  -8  -6    1.40    1.27
   2  -7  -9    5.06    1.15
  -5  -9  -5    1.72    1.44
   0  -9  -8    4.69    1.41
  -5  -9  -7    5.01    1.51
  -5  -2   2    0.46    0.54
  -7  -6  -1    7.53    1.09
  -6  -8  -3   43.35    1.71
  -5  -8  -2    2.94    1.23
  -2  -9 -11   -0.99    1.30
  -5  -5   1    3.54    0.84
   2  -6  -4    5.88    1.06
  -7  -5   0   -0.22    0.78
  -1  -9 -11   -1.14    1.28
  -5  -7  -1    5.34    1.10
  -6  -9  -7    7.36    1.40
   0  -8 -12    0.04    1.21
  -4  -9  -3    9.47    1.49
   0  -9 -10    6.30    1.46
  -6  -7  -1   -0.15    1.07
   1  -8 -11    8.71    1.42
  -2 -10  -7   -0.74    1.44
  -2 -10  -6    2.42    1.50
   1  -8  -6    3.87    1.14
  -3 -10  -9    4.37    1.52
  -4  -7   0    2.76    0.99
   2  -7  -5    2.70    1.04
  -2 -10  -5    2.38    1.44
  -8  -7  -4   -0.17    1.12
  -3  -2   2    3.55    0.37
  -1  -1   1  344.74    0.83
  -1 -10  -8   11.90    1.60
   0  -9  -4   -0.06    1.17
  -5  -3   2   81.39    1.00
  -7  -8  -3    0.39    1.17
  -5 -10  -7    6.68    1.40
  -1 -10 -10    0.58    1.31
   0 -10  -8    1.27    1.40
   0  -9  -3    2.05    1.06
  -5 -10  -5    0.64    1.33
  -1 -10  -9   -0.90    1.44
  -5 -10  -6    7.52    1.50
  -5  -9  -2    9.78    1.42
  -3 -10  -3   12.29    1.56
  -6  -6   0   -0.24    0.88
  -7  -6   0   -0.12    0.89
  -6  -9  -3   10.26    1.44
   1  -9 -10    1.69    1.32
  -1 -10  -4    4.15    1.40
   0 -10 -10   -0.73    1.34
   3  -7  -9    0.62    1.00
   1  -9  -4    2.36    1.13
  -2 -11  -7    0.63    1.51
   2  -5  -2    5.70    0.72
  -7  -8  -2   57.94    1.81
  -3 -11  -8   -0.17    1.35
  -4  -9  -1    1.77    1.19
  -6  -7   0    1.86    1.00
   2  -8  -6    3.65    1.04
   1 -10  -7    8.67    1.45
  -3 -11  -5   -1.08    1.50
   1 -10  -6    6.82    1.41
  -6 -10  -5   -0.56    1.20
   0 -10 -11   11.09    1.45
  -5 -10  -3    6.79    1.47
   1 -10  -8    2.42    1.39
  -2 -11  -8   -0.27    1.39
  -1 -11  -8    6.09    1.54
  -1 -11  -9   13.96    1.58
  -4  -8   0    5.73    1.12
  -1 -11  -5    0.74    1.53
  -1  -6   1    4.39    0.92
  -4 -11  -5    1.43    1.47
  -4 -10  -2    0.24    1.32
   1 -10  -5    2.61    1.27
  -7  -9  -4   11.81    1.36
  -3  -5   2    1.27    0.86
   1 -10 -10    0.52    1.31
   2  -9 -10    2.47    1.26
  -1 -11  -4    6.89    1.57
   3  -8  -8    6.55    1.11
  -7  -9  -3    0.68    1.10
   0 -11  -9    6.98    1.51
  -5  -4   2    0.04    0.69
   0 -11  -5    4.14    1.48
  -5  -8   0    1.01    1.07
   1 -10  -9    1.24    1.34
  -7  -8  -1    9.51    1.26
  -3 -11  -3   14.15    1.73
   1 -10 -11   12.92    1.44
   0 -11  -8    5.85    1.51
   1 -10  -4   10.91    1.36
   2 -10  -7    1.62    1.34
   0 -11  -4    7.83    1.57
   2 -10  -8    4.68    1.38
   0 -10  -2    7.87    1.24
  -5 -11  -4    0.30    1.35
  -1 -11  -3    4.86    1.56
  -4 -11  -3    1.23    1.49
  -6 -10  -3   11.36    1.44
  -2  -5   2   44.09    1.01
  -6  -4   2  128.69    1.33
  -4  -6   2    1.61    0.89
   1 -10  -3    2.05    1.25
  -6  -7   1    2.30    0.93
  -4  -8   1   -0.03    0.97
  -1 -12  -8    4.10    1.48
  -3 -12  -5    9.66    1.65
   1 -11  -8    4.52    1.51
   0 -11  -3    1.66    1.42
   3  -9  -7    0.42    1.18
  -2 -10  -1    3.97    1.25
   2 -10 -10    1.34    1.27
  -6 -10  -2    0.16    1.27
   2  -5  -1    4.42    0.70
   0 -12  -6   19.84    1.71
  -1  -8   1    0.24    1.11
   0 -12  -7   16.55    1.81
   0 -12  -5    4.83    1.66
  -4 -12  -4    3.85    1.49
  -3 -11  -1   11.30    1.58
   1 -11  -9    2.34    1.37
  -1 -12  -4   16.43    1.90
  -5 -11  -2    5.58    1.48
   1 -11  -4    1.03    1.45
   2 -11  -6   -0.29    1.43
   2 -11  -8   -0.04    1.34
   1 -11  -3    6.26    1.42
   4  -7  -8    1.15    0.94
   1 -12  -7    0.56    1.40
   0 -12  -4    8.37    1.68
   1 -12  -6   -0.19    1.49
   2 -10  -3    9.16    1.30
  -6 -10  -1    4.10    1.26
   3 -10  -8   10.14    1.40
  -4  -7   2    3.40    0.92
   3 -10  -6    1.50    1.27
  -3 -12  -2    2.62    1.52
  -4 -12  -3    7.54    1.56
  -1 -13  -6    9.67    1.52
   1 -12  -9   -0.64    1.31
   1 -12  -8    3.09    1.49
   0 -12  -3    3.97    1.53
  -1 -13  -5    6.45    1.63
  -3  -7   2    1.85    0.99
  -6  -8   1   -0.03    1.03
   1 -11  -2    7.53    1.43
   2 -11  -9    7.04    1.45
   3 -10  -9    7.52    1.38
  -3 -13  -4   -0.74    1.41
  -6 -11  -2   -0.90    1.21
   0 -13  -7    4.58    1.46
   0 -12  -2   -1.25    1.38
  -6  -9   0    4.62    1.21
   2 -12  -7    4.01    1.47
   2 -11  -3    6.16    1.44
   2 -12  -6   -1.69    1.41
  -3  -5   3    4.61    0.87
  -6  -7   2    1.63    0.86
   3 -11  -7    7.73    1.49
   2 -12  -8    0.73    1.33
   4  -4  -5    1.28    0.69
  -4  -6   3    0.21    0.80
  -6 -10   0    2.57    1.22
  -1 -13  -4   13.64    1.76
   4  -7  -6    0.32    0.84
   3 -10  -4    1.44    1.18
  -3  -6   3   98.65    1.54
   2 -12  -9    1.46    1.30
  -6  -9   1    3.42    1.13
  -4 -12  -1   11.72    1.60
  -2 -13  -3   -0.54    1.52
   1 -13  -5   15.83    1.76
   4  -9  -6    5.95    1.16
  -5  -5   3    2.16    0.68
  -2 -13  -2   12.96    1.71
   1 -12  -2    2.69    1.52
   2 -10  -1    1.63    1.16
  -3 -13  -2    0.10    1.43
   1 -13  -4   14.46    1.80
  -3 -12   0    3.93    1.54
  -3 -11   1   11.76    1.55
  -2  -4   3    4.63    0.62
  -5 -12  -1    0.17    1.30
  -6  -8   2    6.59    1.02
   0 -14  -5   16.68    1.82
  -1 -12   0    1.37    1.45
  -5  -3   3  132.44    1.04
   3  -6  -1    4.81    0.96
   1 -11   0   30.99    1.71
   3 -12  -7    6.05    1.50
   3 -12  -6    0.88    1.44
  -5 -11   0    2.64    1.34
   2 -11  -2    1.52    1.36
   3 -11  -4    3.06    1.33
   1 -13  -3    2.76    1.63
  -4 -11   1    0.89    1.34
  -2 -14  -3   14.43    1.76
  -3  -7   3    0.91    0.93
   2 -12  -2   -0.96    1.38
   1 -13  -2    3.66    1.65
   1 -14  -5   16.01    1.84
   3 -12  -4    1.25    1.55
  -2 -12   1    8.06    1.60
   1 -12  -1    2.81    1.54
  -4 -13  -1   -0.37    1.39
  -2 -14  -2    0.20    1.49
   1 -14  -4   -1.80    1.53
  -1 -14  -2   10.31    1.74
  -1 -12   1    4.87    1.51
   4 -11  -6   11.11    1.50
  -5 -10   2    2.27    1.22
  -3 -13   0   12.91    1.68
   3 -10  -1   78.73    2.02
   1 -12   0   97.29    2.67
   1 -14  -3   13.33    1.94
   2 -13  -3   17.18    1.88
   1 -11   1    9.90    1.43
   2 -11   0    2.45    1.23
   4 -10  -4    5.71    1.28
   3 -13  -6   11.76    1.73
   4 -10  -5    8.48    1.31
   2 -13  -2    2.81    1.60
  -4 -11   2    1.07    1.39
  -2 -13   0    3.33    1.67
   2 -14  -5    1.46    1.56
  -1 -13   0    4.29    1.61
   3 -13  -7    6.86    1.54
   4  -7  -2    1.27    1.07
   3  -8   0    0.67    1.22
  -4 -13   0    1.57    1.45
   3  -4  -1    1.09    0.66
   3 -13  -4    5.67    1.71
   2 -12  -1    1.13    1.50
   0 -11   2   -1.26    1.26
   3  -9   0    7.19    1.29
   2 -14  -4    0.16    1.61
   4 -12  -6    1.49    1.45
   3 -11  -1   -0.15    1.35
  -4 -12   1    4.42    1.50
  -5  -9   3    1.95    1.10
  -2 -13   1    1.57    1.57
   2 -14  -3    8.57    1.77
   4 -12  -5    0.62    1.46
   1 -13  -1    3.00    1.71
  -1 -13   1    2.68    1.67
   3 -13  -3    0.35    1.62
   2 -12   0   45.74    1.95
  -2 -14   0   11.06    1.80
  -5 -11   2    4.12    1.29
   0 -13   1    5.51    1.54
   1 -13   0   12.89    1.77
  -3 -12   2   10.62    1.66
   4 -10  -2    2.84    1.22
   2 -14  -2    0.16    1.69
  -3 -14   0    3.28    1.50
   3 -14  -6   17.85    1.68
   3 -14  -5   -0.40    1.53
  -1 -11   3    1.52    1.35
   5 -10  -6   -0.73    1.24
  -4  -7   4    9.67    1.00
   3 -14  -4    0.99    1.58
   4  -9  -1    9.18    1.27
  -1 -15  -1    1.22    1.60
   4 -13  -6    2.71    1.52
  -1 -14   0   17.15    1.95
   4 -13  -5    2.88    1.55
  -5 -10   3    8.44    1.29
  -4 -12   2   13.85    1.65
  -2 -13   2    2.10    1.47
   4 -10  -1    4.61    1.18
  -1 -13   2    1.49    1.63
   4 -13  -4    3.42    1.63
   2 -13   0    1.68    1.64
   5 -11  -6   10.37    1.48
  -3 -13   2   19.13    1.67
   1 -14   0    8.90    1.86
   3 -12   0    2.05    1.53
  -2 -11   3    8.86    1.57
  -1 -14   1  100.69    2.85
  -5  -6   4    3.97    0.74
  -1 -15   0    6.27    1.73
  -3 -11   3    0.12    1.34
   0 -15   0   14.12    1.94
   3 -13  -1   15.41    1.88
  -4 -13   2   10.63    1.55
   5  -9  -3    6.77    1.17
   2 -14   0   11.99    1.88
  -1 -14   2   -0.89    1.63
   2 -15  -1   15.90    1.97
  -2 -14   2   37.77    1.95
   3 -12   1   13.64    1.69
  -5  -8   4   63.13    1.51
  -1 -13   3   -0.59    1.56
  -2 -13   3   15.15    1.75
   5 -12  -4    2.82    1.44
  -1 -15   1   10.53    1.72
   5  -9  -2    3.49    1.17
   5 -11  -4    0.71    1.37
   4 -14  -3   14.41    1.83
   0  -9   4    0.54    1.19
   5 -10  -3    3.90    1.25
   2 -12   2    0.80    1.51
   3  -9   2   -0.26    1.24
   2 -14   1   38.86    2.09
   0 -15   1   15.31    1.87
  -3 -14   2   16.78    1.55
  -3 -13   3    1.15    1.42
   0 -11   4    3.42    1.35
   5 -10  -2   26.70    1.45
   5 -11  -2    0.23    1.31
   4 -12   0   12.60    1.63
   3 -13   1    6.74    1.70
  -1 -12   4    3.88    1.49
   5 -13  -5   16.43    1.64
   4 -13  -2    4.14    1.69
   5 -13  -4    4.82    1.48
   1 -10   4    0.48    1.22
  -3  -7   5    0.65    0.89
  -4 -11   4   -0.04    1.22
   0 -13   3    0.65    1.61
  -1 -15   2    2.47    1.57
  -1  -9   5    7.43    1.22
   2 -15   0    1.32    1.62
   4 -13   0    3.51    1.45
  -2 -14   3    2.00    1.50
   4 -15  -3   12.49    1.75
   2  -8   3    2.38    1.34
   2 -14   2    3.36    1.67
   1 -11   4    1.11    1.29
   3 -14   1    0.20    1.57
   2 -15   1   43.63    2.13
  -3 -14   3    5.64    1.26
   1 -14   3   -0.69    1.61
   5 -14  -4    1.41    1.46
   2 -16   0   15.14    1.85
   5 -13  -3    1.43    1.53
   0  -9   5    7.17    1.25
   0  -3   3    4.27    0.68
   0 -10   5    4.72    1.28
   3 -15  -1   11.98    1.80
   4 -13   1   17.24    1.84
   0 -11   5   14.27    1.50
   5 -11   0   11.13    1.42
   4 -14   0   59.68    2.31
   6 -11  -4    3.23    1.29
  -1 -15   3    3.17    1.51
   0 -15   3    6.89    1.66
  -2 -12   5   -1.33    1.37
   3 -15   1    2.21    1.59
  -3 -12   4    3.18    1.42
   4 -12   2    7.39    1.50
   6 -12  -4    1.23    1.33
   5 -13  -1    0.85    1.49
   4 -14   1   -0.68    1.55
   1 -16   2    9.73    1.70
   3 -13   3    7.12    1.71
   2 -16   1   19.88    1.79
   5 -13   0   33.49    1.91
   6  -9  -4   10.51    1.17
   6  -9  -3    4.11    1.04
   5 -15  -3   16.24    1.70
   6  -8  -3  299.60    2.83
   4 -15  -1    1.72    1.54
   5 -11   1    1.67    1.38
   3 -15   2   13.92    1.89
  -1 -13   5   10.25    1.64
   5 -15  -2    0.64    1.46
  -1 -14   4    0.40    1.51
   6  -9  -2   94.01    1.91
   4 -15   0    2.39    1.61
   0 -14   4   17.97    1.86
   6 -10  -2    2.07    1.18
   4  -9   2    2.26    1.20
   5 -12   1    6.59    1.54
   3 -16   0    4.38    1.62
  -2  -9   6   10.96    1.21
  -2  -8   6    8.72    1.08
  -1 -15   4    6.04    1.56
   4 -15   1    0.97    1.64
   6 -11  -3    2.42    1.27
   5 -14  -1    0.40    1.54
  -2 -14   4    1.75    1.41
   4  -5   0   -0.34    0.85
   5 -15  -1   16.34    1.77
   4 -16   0    7.32    1.70
   5 -14   0   56.18    2.23
  -2 -11   6   10.81    1.46
   6  -8  -2    1.44    0.93
  -3 -13   5    1.03    1.24
   0 -11   6    0.12    1.29
   4 -14   2    4.05    1.71
   3 -13   4    2.04    1.57
   6  -7  -3    3.27    0.89
   6  -9  -1   -0.60    1.06
   6 -12  -1  345.99    3.95
   6 -14  -3   10.59    1.54
   5  -4  -4    1.57    0.67
   5 -14   1   -0.05    1.61
   1 -13   5   15.14    1.75
   4 -15   2    0.97    1.53
   5 -10   2    0.21    1.18
   1 -14   5    0.57    1.58
  -1 -14   5    0.19    1.48
   4 -16   1    2.04    1.57
   0  -9   6    2.95    1.16
   5  -6   0    8.23    1.17
   3 -15   3    0.82    1.61
   3 -12   4    2.22    1.45
   5 -15   0    1.13    1.57
   1 -11   6    8.48    1.49
  -2 -14   5   10.79    1.52
   0  -7   6    9.44    1.21
   2 -14   5    5.67    1.66
   5 -15   1    2.80    1.53
   6  -9   0    5.05    1.17
  -2 -13   6    0.86    1.35
   4  -7   3   11.24    1.36
   4 -16   2   -0.05    1.53
  -2  -7   6    3.75    0.99
   3  -5   3    4.83    0.92
  -3 -12   6    2.34    1.22
   6 -15  -1    9.62    1.51
   6 -14  -2    7.01    1.50
   1 -12   6    0.27    1.41
   5  -7   1    2.54    1.17
   6 -13   1    1.70    1.50
  -1 -14   6    4.09    1.45
   1 -14   6    2.50    1.56
   1  -7   6   76.92    1.73
   0 -11   7    4.18    1.38
  -2 -14   6    2.74    1.27
   6  -9   1    3.09    1.17
   4 -16   3   12.33    1.72
   6 -14   1    4.63    1.57
   7 -12  -2    8.40    1.41
   4  -3  -1    2.45    0.58
  -1  -8   7    1.62    0.94
   1 -11   7    1.12    1.31
   6 -15   0    3.95    1.47
  -2 -12   7    1.25    1.33
  -3  -9   7    1.49    0.98
   0  -8   7   -0.42    1.08
   6 -15   1    4.62    1.53
   7 -12  -1   31.18    1.63
   5 -13   4    2.44    1.63
   7 -10  -1   -0.54    1.12
   0 -10   7    8.20    1.31
   4 -16   4   -0.58    1.46
   7 -12   0   -0.76    1.35
   7 -13  -1    1.40    1.29
   2 -11   7   44.74    2.03
   5 -16   3    1.44    1.50
   2 -10   7   22.79    1.51
   4 -11   5   12.61    1.56
   4 -15   5   17.65    1.92
   6 -13   3    3.64    1.60
   3  -6   5  661.49    3.95
   5 -11   5   -0.09    1.39
   1 -15   7    2.43    1.49
   0 -10   8    3.78    1.30
   7  -9   0   -0.60    1.07
   4  -6   4 2225.35    7.03
   6 -15   3   13.52    1.73
  -1 -12   8   10.42    1.43
   3 -13   7    5.57    1.70
   6  -8   1   -0.61    1.05
   4 -10   6   42.85    1.87
   6 -13   4    0.96    1.53
   4  -9   6    3.28    1.24
   1 -12   8   41.66    1.91
   7 -12   2    1.30    1.41
  -2  -7   7    3.29    0.91
   7 -15   1    6.23    1.43
   0  -6   7    0.87    1.11
   7 -14   2   -0.39    1.43
   2 -11   8    6.23    1.47
  -1 -13   8   38.92    1.78
   5  -9   5    0.17    1.11
   6 -15   4    6.93    1.61
   2 -15   7    1.76    1.49
   5  -7   4    3.44    1.20
   7 -15   2   11.53    1.52
   6  -6   1    7.92    1.14
   6  -8   3    6.04    1.22
   1  -8   8    5.76    1.21
   5 -13   6    4.60    1.71
   7 -15   3   17.66    1.57
   3 -14   8   32.50    1.84
   6 -12   5   -0.19    1.45
   8 -11   0    6.34    1.29
   5  -9   6   -0.53    1.16
   0 -10   9   -0.07    1.25
   2 -15   8   22.30    1.71
  -3  -8   8    2.91    0.89
   7 -13   4    6.32    1.57
   5 -14   6    6.30    1.63
   7 -12   4    1.69    1.53
   7 -14   4    4.22    1.55
   6 -13   5    0.76    1.47
   6  -5   0   -0.04    0.97
   1  -5  -2    5.65    0.73
  -1  -9  -7   80.56    2.44
  -4  -9  -9  158.99    3.13
   2  -6  -5  601.93    3.61
  -1  -8  -3  112.57    2.19
   1  -7  -4  140.82    2.20
   0  -8 -11   22.13    1.66
  -1  -9  -8  236.98    3.66
  -4  -9  -5   27.31    1.83
  -2  -9 -10   63.42    2.25
   1  -1  -1  285.15    0.79
   0  -8  -4   51.96    1.67
   2  -4  -3  220.86    1.69
  -7  -7  -3   58.41    1.97
  -2  -4   1   76.06    1.10
  -5  -6   0   96.01    1.82
  -2  -6   0  777.42    3.92
   3  -4  -6  100.68    1.38
  -4  -8  -2   14.79    1.33
   2  -7  -8   69.70    1.87
   1  -7 -12  178.47    2.94
  -4  -5   1   72.54    1.43
  -6  -8  -4   33.08    1.82
   1  -3  -1  729.70    2.31
  -4  -2   2  140.00    1.03
  -2  -7  -1    0.35    1.14
  -1  -9 -10    2.82    1.41
  -4  -9  -4   79.53    2.37
   3  -5  -9  164.51    2.10
  -3  -9  -4   64.69    2.10
   3  -2  -5    5.73    0.46
  -1  -8 -12   30.56    1.79
   0  -9  -7    8.31    1.41
   0  -7  -2  148.14    2.15
  -1  -2   1 3122.51    3.76
  -2  -9  -5   38.46    1.85
  -1  -9  -9   62.79    2.25
   0  -9  -6   54.73    1.93
  -7  -8  -5   48.13    1.93
   0  -6  -1  208.23    2.04
   3  -3  -5   43.53    0.83
   0  -8  -3   95.53    1.94
  -3  -9  -3    0.57    1.25
   2  -7 -10   18.30    1.39
  -5  -9  -8   65.75    2.27
  -1  -9  -4   32.40    1.64
  -1  -9  -5    7.50    1.39
   1  -6  -2  669.42    3.44
   0  -9  -9   70.44    2.31
   2  -5  -3    2.52    0.75
   1  -4  -1 1787.06    4.14
  -1  -3   1   10.91    0.64
   1  -8 -10   37.38    1.81
  -7  -7  -2   33.37    1.59
  -3  -5   1   11.94    0.99
   1  -8  -5   35.17    1.49
  -3  -7   0  274.95    2.77
   3  -4  -5  841.71    3.18
   1  -8  -4    6.77    1.13
  -6  -9  -5   16.46    1.61
  -3 -10  -7   79.26    2.54
  -5  -9  -4    2.27    1.44
  -2 -10  -9   47.54    2.14
  -1  -9  -3  238.59    3.07
  -1 -10  -7    8.06    1.56
  -6  -9  -6   57.86    2.16
   1  -7  -3  650.54    3.96
  -2  -8  -1   15.03    1.21
   3  -1  -5    6.33    0.30
   3  -6  -8   21.57    1.11
  -7  -8  -4   15.43    1.50
  -4 -10  -6   17.74    1.72
  -1 -10  -6    0.16    1.50
  -2  -7   0  108.78    1.91
   2  -7  -6  171.66    2.34
   1  -9  -8    2.55    1.34
   1  -9  -7   85.63    2.27
   0  -9 -11   33.96    1.82
  -6  -8  -2   10.28    1.38
  -2 -10  -8   93.01    2.64
   3  -6  -9   18.31    1.10
  -6  -1   2  281.18    1.12
   3  -5  -6   30.89    1.10
   2  -8  -8   67.58    1.89
  -5  -9  -3   90.11    2.42
   0  -9  -5   34.56    1.64
  -3  -9  -2   98.59    2.28
  -4 -10  -5  125.90    2.94
   2  -8  -7   59.22    1.75
  -2 -10 -10   27.68    1.74
  -6  -5   1   80.73    1.45
  -4  -6   1    4.46    0.91
   1  -9  -9   31.77    1.77
   0  -5   0   13.91    0.74
  -3  -6   1   23.50    1.16
   2  -8  -9  118.56    2.37
   1  -9  -6   44.88    1.78
  -3 -10  -8   29.80    1.88
  -4  -9  -2   91.96    2.29
   1  -5  -1   26.78    0.87
  -4 -10  -7   71.11    2.41
   2  -7  -7    2.49    1.03
   0  -7  -1  715.94    3.92
   2  -7  -4  145.82    2.08
  -7  -4   1   17.45    0.82
  -5  -7   0   36.28    1.39
   2  -6  -3  693.40    3.55
   3  -5  -7    9.67    0.91
   3  -5  -5    6.17    0.94
   2  -7 -11   39.80    1.63
  -4  -3   2  166.63    1.34
   0 -10  -7   57.16    2.16
  -3  -8  -1   11.54    1.23
  -2  -5   1  349.92    2.32
   1  -7  -2    5.31    1.12
  -3  -1   2 2122.15    2.26
   0 -10  -6   22.30    1.75
  -1  -4   1 1048.29    3.23
  -6  -2   2   32.65    0.65
  -5  -6   1  480.28    3.32
   2  -3  -2 1249.58    2.97
  -6  -9  -4    5.24    1.43
   0  -8  -2  144.98    2.28
  -3 -10  -4  227.33    3.59
  -4  -8  -1  275.05    3.16
   2  -8 -10  145.32    2.66
  -1 -10  -5   13.60    1.65
  -4  -4   2    7.65    0.81
   2  -4  -2  351.04    1.93
  -7  -7  -1   26.09    1.39
   0 -10  -5   21.73    1.69
  -4 -10  -4   15.37    1.68
   0 -10  -9   32.12    1.88
   1  -9 -11   25.08    1.63
   3  -7  -8  137.05    2.15
   0  -6   0  267.55    2.20
  -4 -10  -3  115.73    2.69
  -3  -4   2  246.06    1.74
   1  -6  -1   15.82    0.92
   3  -7  -7   54.32    1.50
  -6  -8  -1   17.63    1.42
   1  -9  -5  147.36    2.56
   2  -2  -2   14.04    0.47
   3  -6  -5  144.82    1.89
  -2 -11  -6   34.59    1.98
  -2  -8   0   42.81    1.50
   3  -6  -6   68.32    1.47
  -1 -10  -3   41.89    1.81
   3  -4  -4  352.19    2.01
   2  -8  -5  170.06    2.42
  -5  -8  -1   25.84    1.46
   3  -3  -4  427.97    1.85
   2  -9  -8   24.59    1.58
   2  -9  -7   13.62    1.39
  -1 -11  -7   22.64    1.83
  -6  -3   2   56.42    0.90
   1  -8  -3  109.75    2.07
  -3  -7   1   44.18    1.38
   2  -8  -4   75.13    1.77
  -2 -11  -5   21.05    1.88
   0  -8  -1  265.26    2.85
  -5 -10  -4   79.42    2.39
  -4  -7   1   40.11    1.33
  -1 -11  -6   55.32    2.28
  -3  -8   0   88.16    1.89
  -3  -9  -1   25.93    1.49
   2  -9  -9   79.39    2.16
   3  -6  -7    0.10    0.84
  -3 -10  -2   38.27    1.86
   2  -9  -6   24.56    1.45
   3  -5  -4  905.71    3.59
  -2  -9  -1  120.96    2.28
  -2 -10  -2  113.92    2.52
   0 -10  -4   22.13    1.60
  -6  -9  -2   16.61    1.48
  -4  -5   2  167.10    1.81
  -4 -11  -6   22.89    1.75
   2  -7  -3   14.39    1.23
   1  -9  -3   62.84    1.84
  -3  -3   2  379.88    1.77
  -2  -7   1   76.98    1.68
  -5  -9  -1  176.69    2.92
  -6  -6   1   31.73    1.17
   2  -6  -2  688.45    3.44
   1  -8  -2    8.76    1.20
   0 -10  -3  102.94    2.37
  -6 -10  -4   85.28    2.37
   1  -7  -1  603.79    3.58
   0 -11  -7  126.18    2.97
   0  -7   0  444.92    3.12
  -5  -7   1   95.88    1.80
   0 -11  -6    1.46    1.55
  -2  -3   2  354.52    1.65
  -5  -5   2   56.61    1.23
  -1  -5   1   14.75    0.78
  -4 -11  -4  195.01    3.46
  -2  -6   1  368.42    2.71
  -2  -4   2  294.70    1.81
   3  -8  -7   22.85    1.31
   0  -9  -2   99.38    2.11
   3  -8  -9   57.57    1.76
   3  -2  -4  131.22    0.85
  -3  -9   0  173.30    2.71
  -3 -11  -4   15.76    1.69
   3  -7  -5   36.27    1.34
  -5 -11  -5   26.00    1.77
  -5 -10  -2  109.74    2.63
   3  -7  -6   13.81    1.07
  -7  -7   0   15.67    1.19
  -2  -9   0   24.11    1.42
  -4  -9   0   26.18    1.52
   3  -6  -4   28.44    1.17
   2  -7  -2  657.69    3.77
  -1  -7   1  261.01    2.54
   2  -9  -5   41.84    1.63
   1  -5   0  952.10    3.48
   2  -9  -4   86.96    2.04
  -6  -9  -1   90.60    2.26
  -4 -10  -1   47.49    1.96
  -2 -12  -7   35.45    2.00
   0  -9  -1   88.78    2.01
  -3  -8   1  220.37    2.66
   2 -10  -6   60.37    2.10
   1  -8  -1  605.26    4.03
   3  -7  -4  140.08    2.02
  -2  -8   1   42.74    1.49
   1 -11  -6   28.96    1.84
  -2 -12  -6    3.25    1.54
  -7  -9  -2   15.26    1.41
  -1 -12  -6   34.82    2.07
   2  -8  -3   52.29    1.55
  -2 -11  -2   55.58    2.14
  -3 -11  -2    9.97    1.57
   1  -6   0   18.62    0.98
   2 -10  -5   15.94    1.48
  -5  -6   2  116.30    1.74
   3  -5  -3  870.04    3.47
  -1 -12  -5  149.00    3.25
  -3 -10  -1  228.79    3.33
   3  -9  -8   45.17    1.77
   2  -9  -3  212.20    2.84
   3  -4  -3  532.83    2.38
   1  -9  -2   71.69    1.90
  -1 -12  -7   31.82    2.03
  -6  -8   0   21.98    1.37
   1 -11  -5    0.96    1.46
  -5 -10  -1   26.39    1.70
  -4 -11  -2   91.44    2.58
   4  -5  -7   20.66    0.91
  -5 -11  -3  181.41    3.30
   3  -6  -3  287.73    2.38
   3  -9  -6   77.65    1.99
   3  -8  -5   75.34    1.74
   1 -11 -10   19.57    1.61
   2 -10  -9   17.89    1.57
   2  -4  -1 1040.43    3.27
   3  -8  -6   48.33    1.56
   2  -8  -2  173.29    2.34
   3  -8  -4   20.34    1.28
   2  -6  -1  591.28    3.23
   1  -7   0  698.91    3.83
  -5  -8   1   51.45    1.63
   4  -6  -7   55.74    1.33
   3  -9  -9   66.81    1.96
   1 -10  -2  145.61    2.66
  -3  -9   1  155.60    2.56
   1  -9  -1   14.09    1.31
   0 -11  -2   28.72    1.75
  -2  -2   2 4598.66    4.58
  -3 -10   0   18.94    1.55
  -2  -9   1   19.99    1.33
   2 -10  -4  111.13    2.44
  -2 -10   0   47.57    1.87
   2 -11  -7   18.95    1.73
  -2 -12  -3   81.82    2.66
  -4  -9   1   19.01    1.40
  -1  -4   2   60.74    1.01
   2  -7  -1  211.48    2.34
   3  -3  -3 1882.73    3.72
   3  -7  -3    3.25    1.10
  -5  -9   0   20.23    1.49
   0 -12  -8   56.37    2.30
  -2  -6   2   11.09    1.06
  -3 -12  -3    2.66    1.55
   2  -9  -2   34.26    1.53
  -5  -7   2   73.96    1.63
   4  -7  -7   70.81    1.60
  -4 -11  -1   12.44    1.65
   0 -10  -1  223.36    3.13
  -4 -10   0  102.91    2.49
   1  -8   0  243.72    2.74
  -1 -10   0  131.96    2.51
   2 -11  -5   20.35    1.74
  -6  -6   2   17.12    0.98
   2  -3  -1  262.26    1.49
   3 -10  -7   88.15    2.29
  -3 -12  -4   36.19    2.08
  -1  -9   1  165.91    2.58
  -2 -12  -2   42.66    2.19
  -3  -8   2   45.93    1.50
   1  -2   0   82.13    0.70
   3  -9  -4  137.37    2.36
  -1  -5   2  555.90    2.77
   2  -8  -1  130.30    2.18
   3  -9  -5    9.32    1.24
  -4  -8   2  217.89    2.66
  -6  -5   2  108.04    1.51
  -1  -3   2  115.45    1.06
   1 -10  -1   82.90    2.05
   4  -5  -6  109.77    1.49
  -2  -8   2   63.47    1.68
   4  -4  -6  103.53    1.24
  -1  -7   2  167.12    2.19
   1 -12  -4   23.40    1.90
   1 -12  -5   27.97    1.98
  -2 -11  -1  235.40    3.59
   4  -8  -8   11.41    1.17
   4  -8  -7   35.22    1.43
  -5 -11  -1   90.21    2.47
  -4 -12  -2   33.26    1.98
  -5 -10   0   70.16    2.14
   4  -5  -5  150.32    1.65
   3  -6  -2   47.71    1.29
   0 -13  -6   57.56    2.30
  -3 -10   1   24.34    1.60
   2  -1  -2  172.53    0.65
  -2 -10   1   98.54    2.26
   3  -5  -2  333.52    2.21
   1  -9   0    5.17    1.18
   3  -8  -3  538.06    3.82
   4  -6  -6   21.33    1.04
   0 -13  -5    6.71    1.60
   3  -7  -2  105.08    1.83
   0 -11  -1   32.59    1.82
   3  -9  -3   88.73    1.97
   4  -6  -5  143.56    1.81
  -4  -4   3  156.54    1.48
  -1 -11   0  370.19    4.18
   2 -11  -4    2.72    1.41
  -2 -12  -1    3.46    1.57
  -4  -5   3    6.49    0.84
  -4 -10   1   12.70    1.44
   2  -9  -1  630.36    4.38
  -5  -8   2   61.13    1.65
  -3 -12  -1    2.16    1.48
  -2  -7   2  111.50    1.91
  -1 -10   1    7.57    1.33
   1  -5   1  797.39    3.23
  -5  -9   1  146.02    2.59
   1 -12  -3   74.82    2.45
  -3 -13  -3   49.14    2.20
  -3  -9   2   14.72    1.27
  -3  -4   3  775.11    2.88
  -2 -11   0   83.97    2.40
   2 -10  -2   37.63    1.67
  -1  -6   2  195.69    2.01
  -3 -11   0   45.59    2.04
   2 -12  -5   39.50    2.08
  -2  -9   2  684.54    4.71
   2  -6   0   70.57    1.31
   4  -3  -6   25.79    0.68
   3 -11  -6   77.37    2.31
   1 -13  -6   16.87    1.78
   3  -4  -2  829.73    2.93
   1 -13  -7   31.74    1.94
   4  -9  -7   22.11    1.42
   3  -8  -2   25.24    1.33
  -5 -12  -2  249.42    3.69
   4  -7  -5   15.98    1.06
   2  -7   0  223.72    2.35
  -4  -9   2   20.80    1.34
   3 -10  -5   77.34    2.14
   0 -13  -4   88.12    2.72
   1  -6   1  518.24    2.97
   3 -11  -5   17.20    1.66
   1 -10   0   48.23    1.77
   0 -13  -3   47.92    2.31
   2 -12  -4   31.45    1.97
  -1  -8   2  306.48    3.05
   3 -10  -3   40.08    1.66
   1  -8   1   54.88    1.68
  -5 -10   1   90.52    2.27
  -4 -11   0   36.84    1.87
   1 -11  -1   43.93    1.89
   4  -6  -4 1147.82    4.51
  -2  -5   3  315.98    2.21
   2  -8   0  345.05    3.07
   3  -9  -2  624.81    4.41
   4  -5  -4    2.56    0.84
   4  -8  -4  263.60    2.80
  -5  -6   3    6.08    0.82
   4  -8  -5   38.72    1.40
  -2 -11   1  180.41    3.12
  -1  -9   2   88.53    1.98
   0 -13  -2   28.07    2.07
  -1 -11   1   89.48    2.36
  -3  -3   3   80.71    0.91
  -2 -12   0   55.38    2.22
   1  -9   1  124.35    2.22
  -3 -10   2   58.09    1.92
  -1 -14  -4   39.69    2.11
  -2 -10   2  282.85    3.42
   4 -10  -7   14.94    1.44
   2  -4   0  377.85    2.07
   2  -5   0  158.92    1.59
   2 -12  -3   20.97    1.78
   2  -9   0   51.02    1.70
   4  -7  -4   60.44    1.46
   1  -7   1  357.18    2.90
   4  -8  -6   35.49    1.37
   3  -7  -1  140.66    2.07
  -2 -13  -1   58.65    2.39
   2 -13  -6   27.18    1.97
   4 -10  -6   60.35    1.96
   2 -13  -7   19.88    1.74
  -2  -6   3  388.92    2.79
  -4  -7   3   21.03    1.11
  -4  -3   3   48.72    0.83
  -3  -8   3   49.25    1.53
  -1 -13  -1   81.47    2.68
  -3 -13  -1   -0.58    1.47
   3  -8  -1   22.41    1.31
   3  -2  -3  342.56    1.26
  -4 -10   2   44.63    1.79
  -2  -8   3  294.68    2.96
  -1  -2   2 1443.22    2.65
   3 -12  -8   16.71    1.61
   3 -11  -3   23.41    1.67
   3 -12  -5   66.50    2.36
  -1 -10   2  107.75    2.31
  -5  -7   3  120.10    1.86
  -2  -1   2  256.88    0.78
  -5  -4   3   75.53    1.08
   2 -13  -5  141.88    3.24
   2 -13  -4   -0.39    1.59
   4  -7  -3   12.97    1.10
   4  -9  -4   12.94    1.21
   0  -9   2   45.42    1.68
   4  -9  -5    0.59    1.07
   2 -11  -1  102.70    2.48
   4  -6  -3  151.00    1.87
   1 -10   1   33.61    1.59
   3 -10  -2  214.82    3.05
   3  -5  -1   71.17    1.19
  -5  -9   2   38.51    1.58
  -1  -7   3    5.97    1.19
   2 -10   0  324.33    3.61
   3  -9  -1    5.48    1.26
   4  -4  -4  322.60    1.93
   4  -8  -3  228.50    2.63
   3  -3  -2  725.06    2.38
   0 -14  -3  107.16    3.01
   0 -14  -4   19.99    1.88
  -3  -9   3    0.09    1.05
   4 -11  -7   28.21    1.73
  -1  -8   3  159.93    2.33
  -2 -11   2   52.15    2.06
  -2  -7   3  270.78    2.61
   4  -3  -5   11.72    0.61
  -5 -12   0  101.28    2.56
  -3 -11   2  103.61    2.50
  -1  -5   3    1.12    0.71
   2  -8   1    3.24    1.18
  -5 -11   1   25.30    1.68
  -4 -12   0   32.47    1.91
   4 -11  -5   52.41    2.00
   4  -5  -3  359.32    2.36
  -4  -9   3   68.54    1.85
  -1 -11   2   41.07    1.88
   1  -6   2   46.57    1.29
   0 -14  -2    1.31    1.63
  -2  -9   3  162.57    2.54
   2  -2  -1 2788.71    3.68
  -2  -3   3 1563.26    3.50
  -4  -8   3    8.57    1.05
   3 -12  -3   28.04    1.86
   2  -9   1  514.10    4.08
   4  -9  -3  153.42    2.45
   3 -13  -5   56.46    2.32
  -3 -12   1   34.67    1.96
  -2 -14  -1   26.16    1.98
  -1 -14  -1   30.09    2.11
  -1  -6   3 1014.36    4.26
   4  -8  -2   56.13    1.61
   3 -11  -2  346.28    4.04
  -1  -4   3  966.73    3.31
   3  -7   0  271.53    2.71
   0 -10   2   12.65    1.31
   1 -14  -2   62.24    2.57
   1  -5   2 1521.89    4.63
   3 -12  -2   30.36    1.89
   0  -7   3  907.13    4.56
  -5  -8   3   36.72    1.38
   2  -5   1 1726.97    4.99
   2 -10   1  147.89    2.65
  -1  -9   3   12.36    1.34
   2  -6   1    1.54    0.89
   4 -12  -7   19.07    1.69
  -2 -12   2   66.72    2.38
   5  -8  -6   15.96    1.16
   4  -6  -2   51.27    1.42
   3  -6   0  417.64    2.89
   4 -11  -3   26.93    1.76
  -4 -10   3   42.98    1.81
  -1 -12   2   91.27    2.66
   2 -13  -1   41.77    2.28
   4 -11  -4   49.17    2.03
   0  -8   3   93.02    2.07
   3 -10   0   52.86    1.82
   5  -9  -6   22.40    1.38
   4 -10  -3   31.21    1.63
  -5 -12   1  124.21    2.71
  -3  -6   4   75.00    1.50
  -3 -13   1   22.30    1.89
  -3 -10   3  141.73    2.63
   2  -7   1   65.31    1.61
   1 -14  -1   81.21    2.77
   4 -12  -4  112.40    2.77
  -4  -2   3    6.85    0.39
  -2 -10   3   18.83    1.47
   2 -11   1  108.20    2.58
   5  -7  -5   34.29    1.21
  -4  -6   4  253.28    2.28
   1 -15  -3   87.27    2.87
   0 -12   2   24.18    1.93
   0 -10   3   39.98    1.79
   4  -4  -3   65.71    1.13
  -2  -8   4   11.58    1.20
   3 -13  -2   17.80    1.86
  -3  -5   4   27.23    1.10
   3 -11   0  100.64    2.53
   4  -8  -1   18.17    1.37
  -3  -7   4  278.40    2.69
   4  -5  -2   23.53    1.08
  -4 -13   1    2.26    1.40
  -4  -5   4  289.09    2.18
   5  -8  -4   22.80    1.26
  -1 -10   3  361.98    3.87
   2  -9   2   40.20    1.62
   0  -9   3   36.29    1.67
   1 -15  -2   28.10    2.13
  -2  -9   4    5.98    1.22
   4  -7  -1   27.48    1.40
  -3  -9   4  211.70    2.87
   3 -12  -1  113.22    2.83
   5  -6  -5  459.56    2.97
  -2  -6   4   56.54    1.48
   2 -12   1   72.27    2.42
   2  -4   1 1683.93    4.47
   4 -12  -3    7.74    1.59
  -1  -8   4  303.48    3.14
  -1  -7   4   13.67    1.31
  -4 -11   3   19.03    1.67
   2  -3   0 1938.81    3.96
   2 -14  -1   48.69    2.49
   5  -7  -4   60.31    1.49
   3 -14  -3   25.52    2.09
   3  -8   1  387.43    3.52
   0 -11   3    7.62    1.51
   3  -9   1   15.34    1.45
  -2  -5   4   88.05    1.48
   2 -10   2   15.51    1.41
   2 -15  -3   30.36    2.16
   4  -3  -4  112.92    1.05
   4 -11  -2   75.60    2.30
   0  -6   3  224.41    2.20
   5  -8  -5  179.86    2.40
   5  -7  -6  378.50    3.02
  -2 -12   3  112.64    2.82
   0  -5   3  826.36    3.55
   3 -10   1   34.87    1.71
  -1  -6   4  438.75    3.09
   0 -13   2   89.45    2.83
  -4  -9   4   41.56    1.58
   5 -11  -5  232.42    3.47
  -1 -12   3   76.53    2.52
  -2  -7   4   51.31    1.50
   1 -15  -1   38.89    2.23
  -1  -3   3 2448.29    4.58
   5  -9  -4   33.02    1.48
  -3 -14   1   20.41    1.78
  -1  -9   4  697.20    4.86
  -5  -7   4  115.89    1.80
   4  -6  -1    7.83    1.15
  -2 -14   1   23.89    1.96
  -3 -12   3   33.44    1.95
   5  -9  -5   19.03    1.35
   2 -11   2   42.26    1.92
   3 -14  -2   39.65    2.30
  -3  -8   4   40.11    1.43
   2 -15  -2   20.16    1.94
   5  -8  -3   53.94    1.57
   4 -11  -1   32.77    1.82
  -3 -10   4   24.11    1.54
  -4  -8   4  284.17    2.97
   3  -5   0  168.53    1.76
   2  -6   2   12.98    1.08
   0 -14   1   68.38    2.64
   3 -11   1   13.89    1.58
   2  -7   2  859.13    4.55
   5  -6  -4   11.08    0.97
  -2 -10   4   33.00    1.68
   2 -13   1   50.89    2.31
   1  -1   0  409.09    1.11
  -3  -4   4   69.66    1.14
   5 -10  -4  121.73    2.46
   4  -9   0   18.77    1.39
   0  -8   4    2.43    1.28
   0  -4   3  737.13    3.03
   0 -12   3   18.59    1.76
   5  -7  -3    1.62    0.93
   3  -3  -1  426.99    1.98
   3 -13   0   48.50    2.38
   5 -10  -5  176.42    2.85
   4 -12  -2   86.59    2.58
   4  -8   0   40.16    1.57
   4 -13  -3   26.39    2.00
  -5  -5   4  303.23    2.05
   2  -8   2  161.94    2.51
   4 -10   0  236.64    3.22
   0  -7   4    0.84    1.22
  -4 -10   4   14.88    1.37
   5 -12  -5   24.26    1.76
  -4  -4   4  240.75    1.70
   5 -11  -3   57.61    2.04
   4 -12  -1   71.34    2.44
   4 -14  -4   41.35    2.13
  -1 -11   4   -0.08    1.31
   3 -15  -3   35.18    2.08
   4 -14  -5   39.22    2.05
   5  -5  -5   83.43    1.27
   3  -4   0  133.50    1.42
  -1  -5   4  574.98    3.03
  -1 -10   4    0.57    1.20
   2  -5   2   61.08    1.20
  -4 -12   3   18.57    1.59
   4 -11   0   52.65    1.98
   0 -14   2   -1.98    1.59
   4  -7   0  535.38    3.65
  -3  -2   3 1735.80    2.80
  -2  -4   4   74.59    1.14
   2  -9   3   98.58    2.13
   5  -8  -2  152.42    2.25
   0  -6   4  390.14    2.88
  -5  -2   3  388.95    0.92
   4  -4  -2    8.00    0.72
   3 -15  -2   37.23    2.26
   4  -5  -1  460.57    2.73
   3 -10   2   13.76    1.34
   3  -8   2  170.22    2.48
   5  -6  -3  265.65    2.35
   2 -13   2  108.03    2.89
   3  -7   1   29.56    1.42
  -3 -11   4  103.07    2.48
  -2 -12   4   24.85    1.79
   3 -14  -1   51.43    2.43
   4 -14  -2   36.06    2.16
  -2 -11   4   30.55    1.79
  -2  -2   3   16.35    0.50
   2 -11   3   21.56    1.60
   3 -11   2   41.25    1.84
   3  -2  -2  426.99    1.52
   3  -6   1  197.28    2.13
  -2  -8   5    5.81    1.09
   5  -7  -2   23.08    1.26
   2 -10   3   53.26    1.86
  -3  -8   5   77.72    1.73
   3 -14   0   90.27    2.81
  -2  -9   5    1.43    1.08
   4 -13  -1   44.96    2.15
   5 -12  -3   32.58    1.88
   0 -10   4   30.60    1.60
   4  -6   0  147.20    1.97
   4  -9   1   55.13    1.80
  -2  -7   5  209.80    2.42
   4 -10   1   44.20    1.77
   0 -12   4   19.63    1.75
   5  -5  -4   52.04    1.12
  -3  -9   5  128.77    2.25
   5 -10  -1   29.22    1.54
  -1 -14   3   21.03    1.85
   5  -9  -1   29.95    1.46
  -1  -8   5  235.17    2.74
   4  -8   1 1273.08    5.88
   0 -15   2   21.72    1.93
   3  -5   1    2.91    0.80
   0 -14   3  106.80    2.99
   2  -7   3  496.82    3.51
   4 -11   1   86.98    2.31
  -2 -10   5  158.85    2.71
   5  -8  -1  424.41    3.52
   2  -2   0  565.63    1.89
   3 -12   2   84.71    2.52
   1 -13   3   95.99    2.75
  -1  -7   5  578.82    3.76
  -3 -10   5    0.84    1.18
  -1  -4   4  343.62    2.11
   5 -11  -1  209.61    3.22
   2  -6   3 1477.42    5.34
   4  -3  -3  199.64    1.32
   4 -12   1   67.09    2.28
   1  -9   4  489.40    4.10
   1 -15   2   31.76    2.14
   1 -12   4   40.08    1.99
   4 -15  -2   59.79    2.38
  -3  -6   5  360.71    2.66
   3 -13   2   80.43    2.60
   5 -12  -2   42.91    2.02
  -5  -4   4  138.50    1.14
  -4  -9   5   11.08    1.15
   4  -7   1   98.23    1.91
  -1 -11   5   39.62    1.87
   5  -6  -2  171.22    2.00
  -4  -7   5  227.36    2.31
  -1 -13   4  135.74    3.08
   5 -12  -1  234.72    3.62
   0  -5   4  138.04    1.65
  -1 -10   5   38.48    1.67
   4 -14  -1   44.19    2.20
   5 -14  -3   74.36    2.44
   0 -13   4   17.01    1.85
  -2 -13   4   27.40    1.85
   5  -7  -1  142.25    2.06
  -3 -13   4   94.04    2.51
   6 -10  -4   17.53    1.36
   3 -11   3  283.46    3.71
   5 -10   0   49.47    1.80
   3 -15   0   70.12    2.60
   3  -7   2  155.18    2.21
  -2  -6   5  237.53    2.31
   0  -8   5   36.42    1.57
  -4  -6   5  185.99    1.89
   5  -9   0  505.51    4.13
   5  -5  -3   32.27    1.04
   3  -9   3  588.07    4.46
  -4 -10   5   34.48    1.52
   4 -10   2  189.75    2.92
   2  -3   1 1629.14    3.88
  -2 -11   5  142.54    2.78
  -1 -12   5   17.74    1.67
   0  -7   5  206.97    2.46
   4 -11   2   26.62    1.69
   3 -12   3  291.59    4.03
   3 -14   2   88.13    2.86
  -3 -11   5   42.34    1.81
  -4  -8   5   26.96    1.20
   5 -12   0  137.29    2.91
   1 -13   4  215.64    3.75
   3  -6   2  915.48    4.30
   5  -8   0  294.52    3.03
   3 -10   3  316.19    3.65
   5 -13  -2  215.16    3.64
   0 -12   5  137.47    2.93
   1 -10   5    5.20    1.29
  -3  -5   5  196.99    1.83
   1 -15   3  175.01    3.65
   3  -4   1  626.59    2.88
   2  -5   3 1622.02    5.12
  -2  -5   5    1.24    0.92
   1 -11   5   84.65    2.32
  -3 -12   5  121.74    2.64
   3  -3   0  243.04    1.63
   1 -14   4  206.30    3.83
   6  -8  -4  309.14    2.90
  -1  -6   5   21.66    1.24
   4 -13   2  408.39    4.93
   6 -10  -3   14.19    1.31
   5 -10   1   82.53    2.15
   5  -6  -1  200.79    2.22
  -1  -1   2 1583.01    2.15
   0  -4   4   59.11    1.14
   0  -6   5  729.29    3.94
  -2 -13   5  104.43    2.68
   4  -8   2   26.38    1.45
   3  -5   2    0.86    0.81
  -1  -2   3 3848.17    4.81
   5  -7   0  144.37    2.15
  -3  -3   4   16.75    0.61
   5  -9   1   22.26    1.45
   1  -8   5  467.29    3.83
   6 -13  -3  109.23    2.67
  -1  -5   5  411.66    2.70
  -2 -10   6  268.22    3.38
   3 -14   3   96.17    2.90
   1 -12   5   18.08    1.72
   6  -7  -4  113.17    1.71
  -4  -3   4  463.53    1.66
   6 -11  -2  194.61    3.09
   3  -8   3  242.17    2.89
  -4  -5   5   93.20    1.25
   1  -7   5   41.27    1.56
   5  -5  -2   99.08    1.51
   5 -14  -2  115.44    2.95
   4  -4  -1  316.66    2.03
   3  -9   4   63.05    1.92
   4 -11   3   47.87    1.99
   0 -13   5  238.07    3.82
   3 -16   1   92.07    2.87
  -1  -8   6   52.86    1.62
  -3  -9   6   97.86    1.98
   1  -9   5  106.18    2.25
  -1 -11   6  131.80    2.69
   5 -13   1  224.25    3.75
   6 -11  -1    7.80    1.46
   1 -16   3   28.54    2.06
   6 -10  -1   23.11    1.52
   4 -12   3    9.16    1.64
   0 -15   4   28.93    2.00
   3 -10   4   61.35    1.98
   3  -7   3  182.62    2.49
  -3  -8   6  151.18    2.17
  -1  -9   6   55.91    1.74
   2  -6   4  149.39    2.03
   0 -10   6   41.21    1.73
   5  -8   1   18.09    1.31
  -3 -10   6   30.99    1.50
   4  -3  -2  137.67    1.18
   1 -15   4  148.82    3.35
   3  -8   4  453.98    3.79
   6 -12  -2   59.86    2.12
   4 -13   3  218.10    3.81
   3 -16   2   91.09    2.76
   4  -6   1   61.24    1.56
  -1 -12   6  103.44    2.58
   2  -1  -1   89.43    0.61
   3 -11   4   50.88    2.04
   6 -12  -3   60.59    2.09
   5 -11   2  133.27    2.78
  -1  -7   6    9.23    1.13
   0  -8   6  228.06    2.78
  -1  -3   4  488.23    2.21
  -2 -12   6   43.14    1.92
   0 -12   6  100.95    2.60
   5 -12   2  523.19    5.20
   2 -13   5  191.55    3.60
   3  -6   3   99.18    1.76
   0 -14   5  101.62    2.83
  -3 -11   6    0.68    1.15
   4  -9   3  417.68    3.88
  -1 -10   6  132.29    2.53
  -2  -3   4  664.22    2.37
   2 -15   4  178.68    3.66
   6 -11   0  474.73    4.63
   1  -6   5   89.58    1.77
   1 -10   6  106.34    2.37
   4  -8   3   25.99    1.46
   4 -10   3  101.85    2.33
   3 -14   4  265.87    4.30
   4 -14   3  214.39    3.83
   6 -12   0  355.32    4.27
   6 -10   0  182.19    2.85
   5 -13   2   86.47    2.64
   6  -8  -1    1.12    1.02
   6 -13  -2  159.30    3.08
   6 -13  -1  253.39    3.80
  -1 -13   6   40.41    2.03
   2  -4   3 1187.07    4.08
  -4  -8   6  157.54    2.06
   6  -7  -2  287.93    2.68
  -2  -4   5 1208.12    3.80
   0 -15   5   83.29    2.58
   0  -5   5   42.68    1.25
   6 -13   0   42.51    2.08
   0 -13   6   84.98    2.57
   4  -7   2  186.09    2.48
  -1 -15   5   41.87    2.02
  -3  -4   5   20.11    0.85
   5  -5  -1   74.51    1.42
   4 -12   4   98.23    2.66
   3 -16   3  274.74    4.32
   4 -10   4  691.19    5.32
   1 -15   5   32.45    1.99
   3  -4   2  207.27    1.84
   3  -7   4  639.99    4.14
   1 -13   6  168.08    3.38
   4  -5   1   85.09    1.48
   2  -5   4   41.32    1.20
   4 -13   4   93.61    2.74
   4  -4   0  347.30    2.21
   3  -9   5   46.08    1.74
   5  -4  -3   56.84    1.03
   2 -16   4  147.06    3.31
  -3  -7   6    1.63    0.83
   1  -8   6  162.32    2.44
   3 -10   5  309.09    3.69
   6 -11   1  322.91    3.93
   5 -14   2   29.09    1.95
   5 -11   3   24.75    1.67
  -4  -7   6   90.24    1.48
   6 -12   1  428.95    4.65
   5 -12   3  167.62    3.18
  -3  -6   6   49.17    1.20
   2 -10   6   22.27    1.59
  -1  -4   5  867.62    3.40
   6 -14  -1   18.32    1.77
   1  -9   6   34.83    1.59
  -2  -6   6   16.51    1.04
   6 -10   1   65.05    1.95
   4 -15   3   46.83    2.26
   6 -14   0   38.96    2.06
   2 -15   5  108.33    3.00
   5 -13   3  840.10    6.79
   3  -2  -1  300.04    1.42
   6  -8   0  149.17    2.29
   4  -9   4   33.09    1.62
   5 -15   2   24.59    1.91
   4 -14   4   80.17    2.67
   3  -3   1 2951.67    5.56
   4  -6   2  687.29    3.95
   6  -6  -3   30.40    1.05
   6  -7  -1  128.14    1.96
   2  -9   6  137.26    2.46
  -1 -11   7   59.03    2.03
   2 -11   6   84.25    2.35
   5  -9   2  153.81    2.53
   2 -13   6   39.89    2.11
   4 -11   4   51.05    1.98
   3  -6   4  260.51    2.63
  -2  -9   7  172.71    2.52
   0 -14   6  149.11    3.16
   0  -6   6  357.92    2.93
   4  -8   4   35.76    1.64
   2  -2   1  567.80    2.13
  -1  -9   7   58.20    1.75
   0  -3   4   94.46    1.20
   5 -14   3  257.74    4.09
   5  -6   1   15.94    1.28
   0  -2   3    6.32    0.64
   5  -8   2   77.60    1.94
  -1  -6   6   72.97    1.56
  -1 -12   7  273.53    3.75
   4 -15   4  122.30    3.12
  -2  -8   7   31.12    1.34
   6 -12   2   57.12    2.18
   2 -14   6   51.62    2.29
   4 -12   5  105.81    2.71
   0 -15   6  111.00    2.79
   6 -11   2   37.74    1.81
   0 -12   7   37.31    1.89
  -2 -10   7   -1.16    1.12
   2 -12   6   37.26    1.96
   5 -16   2   30.23    1.96
   1 -10   7   57.94    1.98
   7 -10  -2  321.03    3.46
   4  -6   3  372.36    3.06
  -1 -10   7   53.33    1.82
   6  -6  -2    4.21    0.89
   6 -13   2   14.38    1.71
   7 -11  -2  258.06    3.34
   1 -15   6  139.83    3.12
   7 -11  -1  223.21    3.23
   5  -4  -2   70.64    1.17
   0  -9   7   42.09    1.64
  -2  -5   6 1973.49    5.52
   0  -4   5    0.43    0.76
   6 -10   2  106.42    2.40
  -4  -4   5   11.28    0.61
   3  -8   5  156.22    2.48
   1  -5   5   83.68    1.56
  -4  -6   6   51.01    1.06
   5  -7   2   35.76    1.50
   5 -10   3   81.24    2.14
   4 -13   5  492.62    5.33
   6  -7   0  220.64    2.54
   5 -15   3   58.55    2.43
   5 -11   4  320.31    4.07
  -3 -10   7   31.08    1.43
   5  -9   3  171.91    2.73
   7  -9  -2  140.55    2.28
   4 -14   5  504.99    5.56
  -3  -8   7   40.07    1.32
   3  -7   5   43.81    1.65
  -1  -5   6  419.48    2.83
   4  -9   5  448.51    4.18
   1 -12   7    0.86    1.50
   2 -15   6  146.09    3.23
   1  -6   6  676.94    4.05
  -1  -7   7  187.99    2.37
   4  -5   2  800.22    3.87
   6 -14   2  121.73    2.93
   4 -10   5   53.97    1.89
   5 -14   4   44.10    2.27
  -2 -13   7   39.24    1.82
   5 -12   4  452.52    4.95
   4  -4   1   78.76    1.32
   7 -14  -1   23.58    1.67
  -3  -5   6    2.08    0.74
   0 -14   7   83.61    2.51
   7 -11   0   17.19    1.55
  -2 -11   7   24.94    1.58
  -1 -13   7   93.29    2.48
   5  -8   3    0.29    1.15
   7 -13   0  330.02    4.17
   6 -12   3  179.29    3.30
  -1 -14   7  114.30    2.68
   6 -15   2  108.56    2.83
   0 -13   7   66.93    2.31
   6  -6  -1  184.24    2.13
   2 -13   7  152.73    3.30
   6 -11   3   39.01    1.94
   7  -9  -1   58.30    1.70
   0  -7   7  470.80    3.62
   4  -7   4   65.47    1.81
   1  -9   7   79.24    2.01
   1 -14   7  211.39    3.68
   1  -8   7   30.45    1.50
   2  -4   4  737.57    3.50
   3  -4   3  392.51    2.59
   7 -10   0   20.67    1.46
   3  -5   4  148.30    1.96
   5 -15   4   54.29    2.40
   4  -8   5   70.48    1.89
   5  -7   3  119.99    2.15
   3 -15   6  397.63    5.03
   2  -9   7   36.50    1.67
   6 -14   3  102.81    2.85
   4 -12   6  510.43    5.41
   7 -14   0   53.26    2.11
   1 -13   7    8.43    1.65
   7 -12   1  167.15    3.08
   2 -12   7  281.50    3.98
   5  -9   4 1239.48    6.74
   5 -10   4  233.95    3.29
   7  -8  -2   -0.07    0.90
   7 -11   1  320.66    3.91
   5 -13   5  428.12    5.07
   0 -11   8    0.86    1.37
  -1 -11   8   84.82    2.28
   7 -13   1    1.98    1.49
   5  -5   0 1276.52    4.72
   4  -5   3 1123.95    4.82
   4 -16   5   60.02    2.39
   2 -14   7   61.26    2.37
   5  -8   4   14.13    1.36
   1  -4   5  418.13    2.71
   0  -5   6  403.57    2.92
   4  -3   0  227.06    1.66
   7 -14   1  109.96    2.77
   5 -14   5   25.76    2.03
   3  -3   2  591.03    2.79
   1  -7   7   48.83    1.66
   7 -10   1   42.98    1.78
   6  -9   3  499.93    4.42
   1 -11   8   40.88    1.93
   4 -13   6  170.52    3.52
   5 -12   5   43.52    2.15
   6  -6   0  980.09    4.66
   7  -8  -1   60.70    1.60
  -2  -3   5  132.99    1.23
  -1  -9   8   17.78    1.32
   1 -10   8  135.42    2.66
   4 -11   6   32.13    1.83
  -2  -2   4 4915.47    5.30
   6  -9   2   50.87    1.76
   6  -5  -3  135.24    1.51
   5 -15   5   37.14    2.10
   7 -13   2   84.96    2.53
  -2  -9   8   13.53    1.21
   6 -14   4   31.84    2.05
  -1  -3   5  303.74    1.92
   2  -8   7   39.77    1.62
  -2 -12   8  291.17    3.58
  -1 -10   8  238.71    3.22
   7 -11   2    1.45    1.33
   2  -2   2  163.74    1.40
   0  -9   8   20.78    1.44
   3 -12   7   51.69    2.22
  -1  -8   8   32.43    1.39
   5 -10   5   84.62    2.29
   6 -10   4   57.05    2.01
  -2 -10   8   78.84    2.00
   3  -2   0 1759.94    3.64
   7  -9   1   92.16    2.12
   0 -13   8   97.66    2.63
   3 -14   7  243.84    4.07
   0 -14   8   41.23    1.99
   0  -8   8   44.02    1.59
   1 -14   8    1.03    1.48
   4  -7   5   28.08    1.47
   5  -6   2  509.73    3.56
   2 -13   8   48.02    2.20
   6 -11   4   42.37    2.01
   6  -5  -2   68.05    1.30
   4  -4   2  678.52    3.38
   7  -8   0   11.55    1.17
   6  -8   2  209.70    2.79
  -1  -4   6   48.53    1.22
   6  -7   1  165.71    2.32
   6 -10   3   45.17    1.90
   2 -10   8    6.90    1.49
  -3  -7   7  107.74    1.67
  -2  -4   6   62.43    1.21
   7 -10   2   18.53    1.56
   6 -12   4  102.37    2.70
   5  -4  -1    2.03    0.86
  -2  -8   8  295.85    2.97
  -4  -5   6  106.04    1.18
   2  -7   7  268.70    3.02
   1 -13   8   26.04    1.91
  -2  -6   7   17.48    1.02
   4  -8   6   55.06    1.84
   5  -6   3  260.30    2.82
   2 -12   8  448.89    4.94
   5 -11   6  122.11    2.91
   5  -5   1   30.87    1.31
   5 -12   6  218.63    3.77
   2 -14   8   10.10    1.72
   7  -7  -2   43.53    1.27
  -1  -6   7  687.53    3.91
   1  -6   7   47.83    1.58
   2  -1   0   75.72    0.71
   7 -13   3  112.81    2.80
   7 -12   3  112.94    2.78
  -3  -3   5    9.74    0.60
   1  -5   6    9.65    1.20
   1  -9   8  255.50    3.28
   3  -5   5  683.97    3.95
  -2 -11   8  262.24    3.32
   0  -3   5 1137.23    3.80
   2  -9   8  430.84    4.21
   7 -14   3   23.45    1.84
  -1  -2   4  700.37    2.34
   6 -14   5  107.14    2.87
   4 -10   7   73.00    2.28
   0  -4   6  519.78    2.99
   5 -15   6   86.66    2.71
   3 -13   8  125.50    3.09
   6  -5  -1  331.55    2.51
  -1  -7   8   90.85    1.83
   7  -9   2  228.22    3.10
   4  -5   4  713.18    4.07
   3 -15   7   49.28    2.22
   7  -7  -1   27.77    1.20
   3  -6   6   40.16    1.54
   4  -6   5  196.57    2.53
  -3  -6   7   98.54    1.48
   7  -8   1   36.30    1.48
   3 -11   8   24.99    1.86
   4  -3   1  297.88    2.08
   0  -7   8    4.31    1.10
   6 -11   5   27.70    1.83
   6  -7   2    2.59    1.10
   6 -15   5  135.02    3.10
   0 -11   9   13.28    1.54
   5 -10   6   16.40    1.62
   3 -10   8   18.58    1.68
   6  -9   4  254.55    3.37
   3  -4   4   62.60    1.39
   0 -12   9   28.44    1.78
   2  -3   4  145.41    1.59
   4  -9   7   24.55    1.60
  -2  -7   8   53.88    1.41
   3 -12   8   28.64    1.94
  -3  -2   4  234.89    0.95
   1 -11   9   95.57    2.51
  -1 -11   9   25.72    1.63
   6  -7   3  745.40    4.80
   0  -2   4  889.21    2.93
   1 -12   9   98.26    2.59
  -3  -4   6  462.86    2.27
   4  -4   3    1.27    0.99
   0  -5   7   93.31    1.73
   5  -4   0    3.19    0.97
   3  -3   3  223.05    1.92
  -1 -12   9   63.41    2.08
   8 -13   1   40.67    1.88
   1  -7   8  296.04    3.16
   2  -8   8   28.09    1.55
   8 -12   1  170.51    3.02
   6  -8   4   49.67    1.74
   5 -12   7   -1.89    1.61
   1 -10   9   38.46    1.83
   2  -6   7  583.82    4.07
   7  -7   0  541.04    3.83
   3  -9   8   21.80    1.60
  -2  -5   7  178.51    1.90
   6  -6   2 1590.22    6.29
   5  -7   5  311.39    3.35
  -1  -5   7    2.14    1.00
   5  -5   2   29.15    1.36
   0 -13   9   -0.40    1.35
   5  -6   4   19.13    1.34
   4  -7   6   10.68    1.36
   4  -2  -3   41.58    0.49
   7 -11   3    8.85    1.50
   1 -13   9   40.68    2.03
   6 -10   5    4.45    1.43
   7 -10   3   11.88    1.52
  -1 -10   9   93.85    2.22
   5 -14   7  172.94    3.45
   5  -4   1 1166.53    4.43
   3  -2   1   96.57    1.18
   5 -10  -9    0.68    1.70
   3 -14  -3   15.77    1.90
   4 -13  -4    1.24    1.71
   5  -8 -10    5.19    1.68
   5  -6 -10    0.23    1.44
   1 -13   1    1.82    1.29
   5 -11  -8   -0.82    1.72
   4  -6  -1    6.53    1.37
   5  -9 -10    5.43    1.73
   1 -12   2    1.05    1.06
   3 -12   0    1.65    1.36
   1  -9   3    7.15    0.98
   5  -5 -10    3.90    1.36
   0 -11   3    7.73    0.96
   1 -14   0    8.06    1.44
   5  -9  -3    5.39    1.43
   5 -12  -6   17.88    2.03
   5 -12  -7   15.33    2.00
   5 -10 -10   12.26    1.79
   4  -4  -2    8.03    1.08
   2 -15  -2   16.24    1.73
   5  -9  -2    9.26    1.42
   5 -11  -4   -0.57    1.69
   5 -10  -3    2.18    1.41
   5 -11 -10    0.11    1.56
   5 -13  -7    3.68    1.75
   2 -14   0   11.07    1.56
   1 -14   1   14.18    1.51
   6  -8  -8   12.96    1.78
   2 -15  -1   12.32    1.60
   6  -9  -8    2.49    1.61
   3 -12   1   13.04    1.48
   6 -10  -7    1.11    1.72
   4  -2  -4    3.56    0.91
   6  -7  -8   -1.02    1.42
   6  -8  -9    5.13    1.68
   5  -4  -4    1.95    1.22
   4 -12   0   13.05    1.60
   4 -13  -2    3.67    1.69
   6 -11  -7    5.91    1.80
   3  -9   2   -0.31    1.10
   6 -11  -5    3.48    1.79
   6 -10  -9    1.00    1.67
   6 -11  -8    2.05    1.65
   6  -9 -10    7.11    1.60
   3 -13   1    6.82    1.45
   5 -13  -3   -0.50    1.60
   6  -7 -10    0.05    1.50
   5 -14  -4   -1.79    1.54
   2 -12   2    1.45    1.15
   4 -15  -3    9.24    1.67
   3 -14   0   84.45    2.41
   6 -10 -10    8.49    1.65
   6  -9  -4   12.60    1.56
   4 -13   0    3.69    1.37
   6  -8  -3  334.62    3.79
   6 -12  -8   23.05    1.85
   6  -9  -3    4.10    1.37
   6 -11  -9    7.70    1.69
   6  -6  -6    0.23    1.20
   6 -11  -4   -0.05    1.67
   6  -7  -3    2.33    1.21
   6 -13  -6    6.48    1.69
   6 -13  -5    1.43    1.69
   6 -13  -7    5.59    1.67
   6  -9  -2   94.31    2.25
   5 -11   0   10.16    1.50
   2 -15   0   -0.74    1.30
   6  -8  -2    2.50    1.28
   5  -3  -4    3.34    1.17
   3 -14   1    2.26    1.36
   6 -11  -3    1.53    1.58
   6 -10  -2    3.21    1.39
   6 -12  -4    0.89    1.56
   0  -9   4    1.12    0.70
   6  -5  -6    8.29    1.24
   4  -5   0   -0.44    0.85
   5 -13  -1    1.17    1.57
   3 -15  -1   11.69    1.63
   7  -9  -7    3.75    1.65
   2  -8   3   -0.11    1.00
   4 -14   0   60.55    2.15
   6  -5  -8    1.66    1.23
   7 -10  -8    0.05    1.54
   2 -14   2    2.87    1.19
   1 -10   4   -0.54    0.73
   4  -3  -1    2.72    0.77
   7 -11  -8    9.41    1.75
   7  -9  -9    3.01    1.57
   5 -15  -2    0.42    1.47
   7  -7  -8    7.13    1.57
   7 -12  -7   10.27    1.78
   6 -14  -3    9.87    1.80
   5 -11   1    1.59    1.29
   6  -6  -2    3.54    1.26
   4  -1  -4    7.37    0.86
   4 -12   2    6.76    1.36
   3  -5   2    0.81    0.83
   4 -14   1    0.83    1.40
   1 -11   4    0.56    0.81
   2 -13   3    8.65    1.21
   5 -12   1    4.49    1.42
   7  -9 -10   10.00    1.61
   5 -14  -1    1.57    1.53
   4  -9   2    0.40    1.15
   4 -15  -1    0.60    1.44
   3 -15   1    2.37    1.23
   7 -13  -6   10.70    1.77
   7  -7  -4    5.14    1.38
   7 -11  -4    7.11    1.78
   7  -8  -3  425.34    4.96
   7 -13  -4    0.06    1.66
   5 -14   0   50.56    2.11
   7  -7 -10    0.66    1.41
   4 -15   0    1.15    1.41
   7  -7  -6    5.90    1.43
   6  -4  -9   10.56    1.29
   6 -13  -1  232.94    3.80
   0  -2   2    0.92    0.27
   6  -3  -6    2.42    1.11
   3 -13   3    5.24    1.22
   5 -10   2    0.77    1.15
   7  -6  -6    7.84    1.38
   4 -15   1   -1.06    1.31
   6 -15  -2    0.05    1.50
   6 -14  -2    4.36    1.58
   5 -14   1    0.25    1.44
   6  -3  -5    5.92    1.17
   1  -6   4    3.07    0.68
   7 -14  -3    1.30    1.61
   8 -11  -6    6.47    1.74
   7  -5  -9    8.02    1.41
   6 -14  -1   17.51    1.83
   8 -10  -8   13.31    1.77
   6  -9   1    1.91    1.24
   7 -12  -1   33.04    2.00
   6 -15  -1    7.31    1.62
   5 -15   0   -0.86    1.39
   8 -12  -5    6.46    1.73
   8 -12  -4    0.47    1.61
   7  -5  -7    3.88    1.31
   4 -14   2    4.02    1.41
   6 -13   1    4.73    1.53
   7  -5  -8   10.68    1.41
   7 -11   0   17.44    1.79
   7 -13  -1    2.08    1.62
   5 -15   1    1.74    1.37
   8  -8  -5   10.78    1.74
   7  -6  -2    7.99    1.28
   4 -15   2    2.38    1.27
   7 -12   0   -0.11    1.54
   2 -12   4    1.16    0.94
   6 -15   0    0.16    1.45
   8 -11  -4    9.88    1.78
   8  -8  -6    8.84    1.76
   6 -14   1    4.35    1.57
   8  -8  -3    1.22    1.47
   8  -7  -4  138.55    3.08
   3  -5   3    5.60    0.90
   6  -3  -3    8.47    1.26
   8 -11  -2    4.61    1.63
   8  -6  -8    0.46    1.39
   8  -7  -6   10.77    1.67
   3 -13   4    0.27    1.09
   7  -4  -8    4.33    1.26
   7  -5  -2    8.23    1.31
   6 -15   1    1.20    1.41
   8 -14  -2    7.30    1.58
   9 -11  -6   10.53    1.72
   9 -10  -6   12.39    1.75
   9 -11  -5   -0.52    1.57
   9 -10  -7   14.68    1.80
   3 -12   4   -0.42    1.03
   9 -12  -5    0.79    1.54
   9  -9  -7    2.65    1.56
   2 -10   5    0.28    0.80
   9 -12  -4   15.31    1.88
   9  -9  -8    5.38    1.51
   7  -3  -8    1.67    1.12
   8 -12   0   15.12    1.75
   8  -5  -5    6.20    1.37
   9  -8  -7    3.32    1.55
   8 -14  -1    2.60    1.54
   7 -12   2    0.15    1.45
   9  -9  -3    9.02    1.70
   9 -11  -4    0.41    1.61
   6 -13   3    6.02    1.49
   9 -10  -2  199.78    3.57
   9 -11  -2   88.29    2.67
   8 -14   0    8.10    1.68
   7 -15   1    3.94    1.46
   8  -5  -7    1.84    1.35
   7  -3  -7   10.65    1.25
   7  -6   0    1.60    1.24
   5 -13   4    1.24    1.24
   8  -5  -8    1.84    1.36
   7 -14   2    2.92    1.49
   6  -8   3    5.24    1.31
   6  -1  -7    6.79    0.98
   5  -4   2   -0.18    1.23
   7 -15   2   10.51    1.52
   6  -2  -2    9.46    1.34
   5   0  -6    1.88    0.88
   9  -7  -7    8.14    1.57
  10 -11  -4    4.55    1.58
   9  -6  -4    7.51    1.46
   6 -15   3   10.47    1.43
   5  -7   4    6.89    1.21
   7 -10   3   13.29    1.56
   9 -10   0    1.98    1.58
   9  -8  -1    7.23    1.56
   7  -2  -6    8.42    1.13
   6 -13   4    0.85    1.38
   8  -4  -7    0.43    1.26
   7  -2  -5    0.23    1.08
   6  -5   2   10.23    1.41
   5 -11   5    1.56    1.16
  10  -8  -6   12.09    1.64
   9  -5  -6   13.54    1.61
  10 -10  -3   92.42    2.79
   7  -5   0    0.60    1.31
  10  -9  -4   16.92    1.89
   9  -5  -5    1.45    1.43
   9 -12   1   10.43    1.71
   9  -6  -7    8.95    1.57
   4 -11   5   11.02    1.20
   9  -8   0    4.91    1.64
   8  -3  -6   12.45    1.36
   9 -13   1    7.78    1.64
   8  -3  -7   14.26    1.37
   5  -9   5   -0.73    1.05
  10  -8  -3    1.70    1.60
  10 -12  -1    1.07    1.51
   7 -12   4    1.75    1.39
   7 -10   4   12.81    1.50
   5  -8   5  159.86    2.34
   3  -6   5  698.97    3.52
  10  -9  -6    3.11    1.48
   7 -13   4    5.38    1.46
   3 -10   6   51.24    1.45
   9 -12   2   -0.65    1.41
   9 -11   2    2.87    1.53
   8  -9   3    1.35    1.36
  10  -7  -3    7.55    1.68
   8 -10   3   -0.68    1.43
   1 -15  -2   22.88    1.79
   5  -5  -9  142.12    2.87
   3  -8   1  370.70    3.34
   5 -11  -5  240.94    4.15
   2 -12   1   67.27    2.09
   2 -14  -1   50.27    2.23
   3  -9   1   12.16    1.34
   5  -6  -4   11.24    1.35
   2 -15  -3   25.21    1.94
   5  -5  -5   89.25    2.12
   5  -8  -3   57.50    2.00
   3  -7   1   31.13    1.43
   2 -10   2   13.47    1.18
   3  -3  -1  440.19    2.56
   3 -10   1   32.28    1.55
   5 -10  -4  124.36    2.93
   5  -7  -3    1.21    1.23
   5 -11  -9   29.09    2.17
   5  -7 -11    3.20    1.56
   3 -14  -2   39.32    2.19
   4 -11  -1   30.46    1.85
   4  -2  -5   30.67    1.33
   5 -12  -5   26.17    2.22
   1  -7   3  517.45    2.89
   1 -15  -1   37.14    1.88
   5  -6 -11   24.13    1.82
   3 -13  -1   15.25    1.77
   3   0  -6   23.01    0.90
   4 -13  -3   25.97    2.08
   5  -5  -4   54.77    1.85
   5  -4  -9  154.69    2.64
   4  -9   0   21.83    1.51
   2   1  -5  858.52    2.18
   4  -3  -3  212.96    2.23
   4 -12  -2   90.70    2.72
   4  -8   0   40.13    1.69
   2  -6   2   13.03    0.93
   5  -6  -3  273.98    3.19
   3 -11   1   15.98    1.42
   3  -4   0  129.44    1.56
   2 -11   2   37.33    1.55
  -1  -8   4  246.98    1.72
   1 -10   3   14.56    1.08
   4 -14  -4   41.94    2.32
   4 -14  -5   39.61    2.25
   5 -12  -8   46.58    2.48
   5  -8  -2  155.19    2.74
   4 -10   0  227.33    3.22
   2  -7   2  825.75    4.03
   4  -5  -1  470.52    3.36
   5  -8 -11  270.94    4.26
  -1  -7   4   10.28    0.64
   4 -12  -1   68.11    2.37
   3 -13   0   45.60    2.09
   5  -4  -5  181.83    2.59
   5  -9 -11   28.38    2.03
   3 -15  -3   28.88    2.01
   1  -6   3 1010.73    3.55
   2 -13   1   46.20    1.95
   5  -7  -2   22.06    1.57
   5 -13  -6   90.27    2.95
   5  -4  -6   29.03    1.50
   5  -4 -10  109.17    2.38
   1  -8   3  213.24    2.17
   5  -4  -7   93.14    2.06
   4 -14  -3   16.44    1.91
   4 -11   0   52.85    1.97
   6  -8  -7    7.46    1.62
   6  -9  -7   90.04    2.87
   3  -2  -2  429.75    2.44
   3  -1  -3  251.93    1.78
   6 -10  -6   27.79    2.12
   5  -4  -8   49.07    1.71
   5  -5  -3   33.43    1.54
   1 -11   3   57.55    1.55
   1 -13   2   14.91    1.36
   2  -5   2   58.93    1.11
   6 -10  -8   20.72    2.06
   3 -15  -2   36.42    2.05
   5  -6  -2  166.93    2.50
   6  -9  -9  175.06    3.62
   4 -14  -2   35.07    2.13
   3  -6   1  190.18    2.16
   6 -11  -6   28.74    2.20
   6  -7  -9  151.08    3.17
  -1  -9   4  525.35    2.66
   2  -1  -1   90.57    0.97
   3   0  -5   23.81    0.76
   3  -8   2  165.22    2.34
   6 -10  -4   17.98    1.83
   5  -3  -9   34.28    1.47
   5  -3  -6  159.23    2.31
   3 -10   2   14.95    1.29
   3 -14  -1   46.57    2.22
   4 -13  -1   40.17    2.11
   4  -9   1   54.17    1.75
   5 -14  -5   22.84    1.94
   2  -9   3   93.12    1.73
   4 -10   1   43.89    1.70
   6  -8  -5   15.88    1.55
   2 -14   1   30.24    1.72
   4  -3  -2  144.59    1.80
   5  -7  -1  150.66    2.53
   6  -9  -5   55.50    2.29
   6  -6  -9   96.33    2.52
   6 -12  -6  109.89    3.12
   4  -8   1 1292.80    6.13
   6  -7  -4  127.53    2.59
   6  -8  -4  346.36    4.19
   6  -8  -6   48.45    2.18
   6 -12  -7   92.23    2.93
   0  -8   4    1.14    0.70
   5 -11  -1  202.22    3.48
  -1  -6   4  350.93    1.45
   4  -1  -6  294.34    2.38
   6  -9  -6   24.35    2.00
   4  -1  -8  116.34    1.72
   3 -11   2   38.21    1.62
   6 -12  -5   24.45    2.13
   5 -12  -2   43.74    2.25
   6  -7  -5  377.52    4.20
   5  -3  -8   29.91    1.38
   6 -10  -5   70.77    2.62
   6  -7  -6   20.17    1.60
   5  -3  -7   48.70    1.54
   5  -3  -5  533.87    3.74
   6  -6  -5    0.85    1.21
   4  -1  -7  371.10    2.72
   5  -5  -2  101.43    2.09
   2 -13   2   94.22    2.28
   5 -12  -1  235.31    3.85
   5  -4  -3   55.84    1.72
   1  -5   3  182.88    1.45
   5 -14  -3   73.11    2.71
   6  -7  -7   61.65    2.25
   4  -7   1   96.35    2.03
   6  -6 -10  262.87    3.77
   0  -7   4   -0.01    0.70
   4  -4  -1  303.11    2.51
   6  -6  -4  233.26    3.13
   2 -10   3   51.67    1.52
   6  -6  -7    3.53    1.33
   4 -15  -2   56.22    2.35
   4 -11   1   81.63    2.21
   5  -9   0  493.10    4.47
   2 -11   3   21.33    1.27
   5 -10   0   52.36    1.94
   5  -6  -1  199.71    2.67
   4  -2  -3   42.24    1.15
   0 -10   4   25.45    0.97
   6  -5  -9   40.34    1.77
   1 -12   3   17.90    1.21
   0  -4   3  662.43    1.89
   4 -12   1   64.91    2.14
   6 -10  -3   17.24    1.75
   1   0  -1  766.68    1.46
   6  -6  -8   10.88    1.54
   6  -8 -11   27.56    1.87
   6  -5  -5  212.73    2.96
   6  -9 -11   43.78    2.11
   4  -1  -5  397.98    2.62
   4 -14  -1   42.93    2.18
   5 -13  -2  219.18    3.91
   1  -3   2    8.22    0.60
   2  -7   3  497.65    3.05
   6  -5 -10  191.17    3.12
   5 -12   0  134.00    2.98
   2  -4   2 4279.29    6.85
   6  -5  -7  153.01    2.71
   3  -2  -1  314.78    2.04
   6  -6  -3   32.29    1.64
   6 -13  -3  113.05    3.11
   3  -7   2  149.40    2.10
   3 -12   2   78.22    2.10
   7 -10  -6   75.37    2.70
   7 -10  -7  107.61    3.06
   4 -13   1   17.07    1.62
   5 -15  -3   16.55    1.76
   6  -5  -4   18.10    1.37
   2  -6   3 1426.69    4.57
   6  -7  -2  295.75    3.45
   7  -8  -7  170.27    3.38
   7  -9  -8  324.65    4.61
   3 -13   2   77.53    2.20
   3   0  -4  185.12    1.40
   4 -10   2  187.38    2.77
   3  -6   2  878.16    4.12
   3  -1  -2  367.11    2.05
   7 -11  -6   26.64    2.03
   5  -4  -2   69.85    1.69
   7 -11  -7  158.27    3.53
   5  -5  -1   78.25    1.79
   7  -8  -8   34.61    2.05
   6 -14  -4   77.50    2.76
   5  -2  -6  569.29    3.73
   7 -11  -5  107.17    3.09
   2 -12   3    1.02    1.01
   3 -15   0   60.47    2.22
   4 -11   2   27.58    1.55
   3  -9   3  562.73    3.93
   7 -10  -4   19.65    1.89
   5 -10   1   84.08    2.23
   7 -10  -9   23.65    1.93
   7  -8  -9   70.49    2.50
   7 -12  -6   44.15    2.34
   5  -9   1   21.29    1.44
   6  -8  -1    0.43    1.26
   3  -8   3  230.02    2.52
   0  -6   4  342.72    1.72
   3 -11   3  265.57    3.13
   7 -12  -5   18.97    1.92
   6  -4  -5  121.29    2.23
   5  -3  -3   45.44    1.51
   5  -2  -8   63.39    1.53
   4  -4   0  361.16    2.70
   5 -14  -2  115.12    3.04
   4  -8   2   22.45    1.39
   7  -7  -5  224.40    3.52
   6  -5  -3  144.84    2.44
   5  -2  -7   11.11    1.09
   5  -8   1   17.18    1.38
   1  -7   4  175.45    1.71
   5  -2  -5   45.44    1.43
   7  -7  -9   24.09    1.83
   2   1  -4   25.34    0.49
   1  -8   4   68.75    1.32
   6  -4  -7  264.71    3.16
   7  -9  -5   96.62    2.76
   6  -4  -6   54.03    1.74
   7  -9  -6   -0.10    1.61
   7  -8  -4  191.84    3.39
   3 -10   3  303.17    3.13
   7  -9  -4   37.74    2.07
   6  -7  -1  146.26    2.60
   7  -8  -5  127.38    2.92
   7 -10  -5   34.29    2.16
   6  -4  -8   25.51    1.48
   7  -8  -6  270.33    4.07
   3 -14   2   80.23    2.25
   7 -13  -5   30.76    2.09
   7  -6  -8   82.33    2.39
   5 -15  -1   16.92    1.77
   2   0  -2 2721.51    3.94
   6 -13  -2  161.20    3.52
   7 -10  -3  160.85    3.38
   6  -4  -4  311.79    3.23
   7  -9  -3   20.06    1.69
   6 -11   0  481.40    5.04
   6 -10   0  186.95    3.23
   2  -9   4  444.74    3.20
   7  -6  -5   15.96    1.51
   2 -10   4   57.40    1.46
   5 -13   1  225.39    3.69
   7  -6  -9   28.74    1.79
   4 -13   2  378.61    4.32
   7 -10  -2  355.10    4.63
   3 -12   3  263.50    3.28
   6 -12   0  354.54    4.60
   1  -9   4  452.48    2.94
   7 -12  -4  107.05    3.12
   7 -11  -3  243.64    4.14
   2  -5   3 1622.35    4.56
   7  -7  -7   13.48    1.67
   7  -9  -2  150.95    3.11
   2  -8   4  470.46    3.12
   5  -2  -4  301.66    2.73
   6  -5  -2   66.97    1.87
   7 -11  -2  259.61    4.20
   1  -4   3  104.18    1.05
   4  -2  -2   31.64    1.06
   6  -6  -1  201.44    2.87
   7  -6  -4   90.22    2.31
   5  -3  -2  321.48    2.88
   7  -8  -2    1.02    1.34
   6 -13   0   41.76    2.21
   5 -11   2  133.70    2.73
   7  -5  -6  120.82    2.54
   6  -4  -3  284.46    3.13
   4 -11   3   43.44    1.72
   7 -12  -3   43.65    2.23
   4   0  -7   82.05    1.33
   5  -6   0    8.57    1.33
   7  -6  -7   26.51    1.71
   8 -10  -6   80.26    2.77
   6  -7   0  219.01    3.02
   2 -11   4    5.64    0.97
   8 -10  -7   76.92    2.72
   3  -7   3  179.23    2.19
   5 -12   2  516.05    5.04
   4  -1  -3  113.36    1.50
   5  -4  -1    2.65    1.07
   8  -9  -7  157.54    3.44
   8 -11  -7  201.00    3.87
   7  -5  -5    8.59    1.34
   6 -10   1   64.40    2.10
   6 -11   1  329.88    4.23
   8 -11  -5    8.72    1.79
   4  -3   0  238.91    2.13
   7  -9  -1   61.13    2.23
   4  -7   2  189.14    2.42
   4 -12   3    8.21    1.33
   6  -3  -7  107.15    2.07
   8  -9  -5  161.49    3.51
   3   0  -3  224.56    1.54
   4  -8   3   26.20    1.43
   4  -9   3  405.11    3.68
   7  -7  -2   49.00    1.89
   7  -6  -3   40.92    1.73
   8  -9  -8  184.77    3.65
   8 -12  -6   55.12    2.50
   4  -4   1   78.52    1.48
   6  -3  -8    0.06    1.04
   8  -8  -7   91.50    2.80
   6 -12   1  445.52    5.00
   4   0  -6  238.70    1.95
   3  -6   3   93.79    1.63
   3   1  -7   26.43    0.73
   5  -5   0 1289.62    5.71
   8  -9  -4   59.33    2.47
   5  -1  -8   36.35    1.19
   8  -8  -8   69.87    2.51
   7  -8  -1   61.53    2.09
   3  -9   4   60.56    1.58
   5 -13   2   82.75    2.47
   7  -5  -4   67.74    2.00
   4 -10   3  100.31    2.15
   4  -6   2  690.53    4.07
   5  -2  -3  137.27    2.00
   6 -14   0   42.83    2.22
   6  -3  -4    4.81    1.18
   8  -9  -9   44.27    2.16
   2  -7   4    3.09    0.97
   3 -14   3   85.22    2.21
   3 -10   4   59.74    1.61
   7 -13  -2  177.69    3.65
   3  -1  -1  685.88    2.78
   5  -8   2   79.17    2.00
   4 -13   3  205.50    3.26
   5  -9   2  147.29    2.57
   5  -1  -6   86.58    1.62
   6  -6   0 1015.64    5.81
   6  -4  -2  117.29    2.23
   5  -7   2   35.32    1.60
   8  -8  -9  152.87    3.24
   4  -7   3   11.72    1.24
   8 -13  -4   33.68    2.16
   3  -8   4  448.24    3.32
   8  -7  -8  117.98    2.90
   8 -10  -5  176.57    3.65
   8 -10  -4   43.28    2.31
   8  -9  -6   25.26    2.07
   7  -4  -6  312.55    3.59
   8 -10  -3  138.81    3.34
   7  -7  -1   28.14    1.65
   3  -3   1 2909.72    6.26
   8  -9  -3    6.90    1.70
   7  -5  -3   35.20    1.69
   5  -3  -1   17.12    1.21
   8  -7  -5   15.03    1.64
   4   0  -5  144.34    1.61
   8 -11  -3    2.97    1.69
   8 -10  -2   19.25    1.88
   5 -11   3   22.46    1.56
   3   1  -6   64.38    0.88
   8  -7  -9   51.68    2.16
   7 -14  -2   41.51    2.23
   7  -4  -5  245.07    3.21
   7 -13   0  352.09    4.87
   3 -11   4   46.31    1.54
   0  -5   4  127.76    0.96
   5  -1  -5   11.24    1.13
   6 -11   2   37.80    1.92
   6 -10   2  105.99    2.55
   5  -4   0    3.73    1.22
   6  -2  -7   93.89    1.87
   4  -2  -1  459.70    2.78
   7 -14  -1   21.39    1.92
   2  -6   4  149.57    1.66
   7  -8   0   16.19    1.58
   5 -12   3  162.30    2.99
   6 -12   2   59.42    2.26
   5  -1  -7    3.01    0.94
   6  -2  -6   51.14    1.51
   8  -9  -2   42.40    2.20
   8 -12  -3   44.35    2.37
   2  -3   2 3001.97    5.50
   4 -10   4  675.86    4.73
   8  -6  -5   25.81    1.76
   5 -14   2   25.45    1.82
   4  -1  -2 2033.99    5.40
   4 -14   3  202.64    3.26
   7  -4  -4   73.80    1.99
   7 -14   0   59.57    2.43
   7  -4  -7    5.61    1.26
   6  -5  -1  348.04    3.49
   7 -11   1  309.35    4.33
   8  -8  -2   41.60    2.03
   7  -6  -1   59.63    1.91
   7 -10   1   42.13    2.04
   1  -9   5   95.03    1.39
   8  -7  -7    2.33    1.52
   6 -13   2   16.00    1.68
   5 -13   3  792.51    6.18
   8 -10  -1   24.15    1.97
   5  -5   1   32.46    1.48
   7 -12   1  173.52    3.48
   6  -2  -5   44.15    1.44
   5 -15   2   21.13    1.67
   4 -12   4   89.63    2.18
   7  -7   0  566.23    4.95
   5  -9   3  175.16    2.73
   5  -8   3    1.25    1.16
   4  -6   3  390.10    3.14
   1  -5   4  737.45    2.67
   8  -9  -1  208.97    3.64
   5  -1  -4  426.37    2.98
   2  -4   3 1158.56    3.66
   4  -9   4   35.06    1.47
   5 -10   3   90.76    2.20
   4  -3   1  287.72    2.31
   6  -2  -8  176.05    2.39
   4  -8   4   37.60    1.45
   3  -7   4  646.65    3.72
   9  -9  -5  313.08    4.56
   6  -3  -2  158.80    2.34
   2  -9   5   59.11    1.33
   8  -6  -6   67.08    2.28
   1  -2   2 2839.35    3.99
   8  -7  -2  109.16    2.62
   7  -4  -3   27.18    1.50
   4   0  -4  108.37    1.37
   2   0  -1 1903.06    3.45
   8  -5  -6  192.03    3.19
   2 -11   5  168.52    2.16
  -1  -5   4  398.44    0.97
   8 -13  -1  148.96    3.41
   4 -13   4   87.61    2.19
   8  -8  -1    0.74    1.39
   5  -7   3  118.66    2.17
   8  -6  -3    5.13    1.43
   7 -15   0   24.63    1.85
   7  -3  -6  164.43    2.57
   8  -6  -7   62.14    2.25
   6  -2  -4  512.84    3.72
   7 -13   1    1.75    1.57
   6  -9   2   49.68    1.84
   5  -3   0   81.92    1.67
   7 -14   1  110.94    2.91
   3   0  -2  784.07    2.76
   6  -4  -1  434.07    3.70
   6  -8   2  215.81    3.04
   4 -11   4   49.37    1.73
   6 -11   3   37.49    1.86
   5  -2  -2 1049.42    4.62
   5 -14   3  239.72    3.60
   3   1  -5   37.74    0.72
   0  -3   3    3.79    0.36
   3  -6   4  274.53    2.42
   6 -12   3  178.24    3.22
   7  -3  -5  165.29    2.53
   6  -5   0    0.83    1.21
   6 -14   2  121.38    2.90
   5  -4   1 1129.73    5.10
   7 -11   2    0.53    1.46
   8 -13   0  112.85    3.07
   9  -8  -8   10.11    1.58
   5 -11   4  308.03    3.69
   8  -9   0  136.83    2.99
   9 -10  -4   29.23    2.09
   9  -9  -4   43.89    2.32
   7 -10   2   16.11    1.60
   6  -9   3  504.87    4.58
   9 -10  -3  754.19    6.91
   8  -5  -4  113.09    2.57
   9 -10  -5  105.91    3.04
   0  -8   5   29.57    0.74
   6 -15   2  105.40    2.66
   4  -5   3 1111.64    4.86
   2   1  -3 4766.57    4.51
   9 -11  -3  161.96    3.58
   8  -7  -1   59.62    2.15
   2  -5   4   45.86    1.01
   9  -8  -5   23.00    1.95
   3  -9   5   47.06    1.38
   8  -6  -2   54.42    2.05
   7  -4  -2  208.89    2.92
   5  -1  -3  354.34    2.73
   5 -12   4  429.99    4.39
   9  -7  -6   96.06    2.72
   3  -4   3  419.20    2.61
   9  -8  -4   55.05    2.34
   7 -13   2   86.37    2.62
   7  -3  -4  123.43    2.28
   6  -2  -3  130.55    2.13
   1  -8   5  408.78    2.45
   8  -8   0   20.72    1.65
   3  -1   0 1518.52    4.12
   1  -3   3  192.25    1.26
   3 -10   5  281.58    2.85
   6  -6   1    8.47    1.36
   9 -12  -3   26.38    2.06
   1  -7   5   42.36    0.99
   9  -9  -6   22.38    1.92
   9  -9  -2   83.67    2.76
   3 -12   5   18.92    1.22
   8 -11   1   14.74    1.84
   9  -8  -3  274.26    4.22
   4  -2   0  886.05    3.76
   9  -7  -8   20.53    1.73
   8 -12   1  167.77    3.46
   9  -7  -5   24.49    1.92
   8  -5  -3    0.40    1.25
   9 -12  -2   23.93    2.04
   9  -8  -6   16.42    1.80
   9 -11  -1  191.88    3.77
   4  -1  -1    5.29    0.80
   5  -8   4   12.89    1.28
   5  -9   4 1282.69    6.60
   8  -4  -6   54.12    1.96
   8 -13   1   42.98    2.25
   9 -10  -1   49.60    2.33
   6  -4   0    8.99    1.34
   4   0  -3  460.45    2.53
   6  -3  -1 1461.14    6.27
   6 -14   3   98.47    2.62
   7  -7   1   58.54    2.02
   9  -8  -2   96.27    2.85
   6 -10   3   46.31    1.90
   8  -4  -5   15.99    1.48
   8  -6  -1   36.49    1.78
   7  -3  -3  207.09    2.84
   4  -7   4   65.93    1.72
   9  -7  -3   25.86    1.92
   5  -6   3  272.82    2.98
   8  -7   0   21.60    1.68
   2  -7   5    9.00    0.96
   5 -10   4  227.45    3.12
   9  -9  -1  130.79    3.22
   0  -7   5  175.03    1.23
   9  -6  -5   22.68    1.77
   7  -5  -1   28.95    1.59
   8 -14   1  126.42    3.07
   6  -1  -6   92.09    1.75
   4 -12   5  101.26    2.18
   4  -9   5  453.44    3.76
   9  -6  -6    3.91    1.54
   2  -8   5    7.74    0.89
   5 -14   4   41.66    1.86
   6  -5   1 1385.55    6.46
   6  -7   3  782.88    5.29
   8  -5  -2   23.76    1.64
   7 -12   3  114.19    2.90
   6 -11   4   43.18    1.92
   5  -2  -1  519.14    3.33
   8  -4  -4  231.48    3.32
   3  -5   4  153.49    1.86
   6 -10   4   57.83    1.98
   4  -6   4 2419.94    7.48
   5  -3   1  704.66    4.09
  10 -10  -5   64.18    2.51
   3 -11   5   -0.05    0.93
   7  -6   1  154.34    2.70
   7  -9   2  232.32    3.46
   7 -13   3  116.62    2.84
   2  -3   3 2716.01    5.50
   6  -1  -5   50.24    1.47
   8 -11   2    9.28    1.67
   8 -12   2  173.21    3.48
   9  -7  -2  104.24    2.77
   7  -2  -7  383.05    3.53
   4 -10   5   48.83    1.62
   9 -13   0  123.99    3.08
   3   1  -4   16.88    0.61
   7  -9   3   34.97    1.76
   6 -12   4  103.93    2.57
   8 -10   2   20.57    1.83
   4  -8   5   70.11    1.69
   7 -11   3    9.10    1.53
   4  -3   2   41.58    1.23
   5  -1  -2 1013.37    4.49
   8 -13   2    4.75    1.57
   8  -4  -3   45.52    1.85
   9  -6  -3   -0.09    1.43
   9  -9   0   79.79    2.59
   5   0  -5  176.58    1.94
   7 -14   3   24.35    1.74
   8  -5  -1  137.98    2.67
  10 -10  -4  102.56    2.94
   6  -1  -4   23.68    1.29
  10 -12  -2   66.68    2.52
   7  -4  -1  987.98    5.80
   6  -3   0  220.14    2.74
   8 -14   2  156.50    3.26
  10 -11  -3   20.26    1.87
   3  -8   5  154.04    2.04
   9  -5  -7   56.36    2.09
   6 -14   4   30.44    1.72
  10  -9  -3  249.63    4.19
  10  -8  -7   39.15    2.00
   9  -7  -1   78.54    2.54
   3  -7   5   48.38    1.37
   6  -4   1   29.74    1.49
   2  -6   5   12.73    0.96
   1  -6   5   86.35    1.16
   3   0  -1  561.42    2.45
  10 -10  -2  100.23    2.96
   6  -8   4   49.01    1.75
   7  -2  -4   70.69    1.79
  10 -11  -2   27.16    2.08
  10  -9  -5  366.65    4.87
   6  -9   4  259.10    3.40
   7  -6   2  108.86    2.29
   7  -3  -2  131.82    2.35
   9  -6  -2   19.52    1.74
   9  -5  -4   49.52    2.07
  10  -8  -4   73.62    2.58
   5 -13   5  394.99    4.10
   5 -12   5   38.63    1.75
   8  -4  -2   58.51    1.93
   4   0  -2   17.50    0.83
   4  -5   4  700.39    4.02
   8  -3  -5   26.46    1.57
  10  -9  -2  222.93    3.99
  10  -8  -5   16.88    1.80
   8  -8   1   63.07    2.26
  10 -11  -1   73.59    2.63
   5   0  -4  127.15    1.75
   7  -8   3   79.89    2.23
   8  -6   0  200.33    3.20
   8 -12   3   64.28    2.38
   9  -9   1   30.98    1.99
   3  -3   3  211.83    1.87
  10 -10  -1    2.89    1.62
   1  -4   4 1484.62    3.47
   5 -10   5   91.80    2.13
   9  -5  -3   80.39    2.38
   8  -3  -4   17.90    1.44
   8 -13   3   36.41    2.00
   6  -7   4   14.82    1.31
   7  -2  -3  222.48    2.79
  10  -7  -5  338.44    4.51
   4  -2   1   54.48    1.17
   8  -7   1   12.28    1.50
   5  -6   4   17.13    1.33
   6 -11   5   30.07    1.67
  10  -7  -4   55.98    2.30
   9  -7   0   26.16    1.85
   2 -10   6   23.10    0.96
  10  -7  -6   57.08    2.27
  10  -8  -2  112.20    2.99
   5  -2   0  286.31    2.59
   9  -6  -1  147.26    3.03
   3 -11   6  126.29    1.96
   6  -4   2  601.73    4.25
  10  -9  -1  249.55    4.24
   7  -4   0   67.40    1.97
   7 -11   4   50.51    2.09
   5  -3   2  631.89    3.87
   8  -7   2  181.26    3.12
   6  -1  -3  648.32    4.00
   3  -9   6   17.72    1.04
  10 -11   0  149.18    3.42
   8 -14   3   52.22    2.17
   7  -3  -1   39.96    1.63
   7  -5   1   91.84    2.18
   4   1  -6   84.99    1.13
   8  -5   0   13.06    1.42
   8 -11   3   33.55    2.04
   5  -1  -1    2.72    0.99
   4  -7   5   27.54    1.38
   8  -6   1   29.31    1.65
   6  -3   1    6.81    1.37
   2  -4   4  800.88    3.14
   6 -12   5   -0.58    1.27
   6  -2  -1   29.26    1.52
   7  -9   4   29.65    1.67
   6 -10   5    4.88    1.28
   8  -4  -1   98.20    2.33
   9  -8   1   54.31    2.30
   3  -4   4   62.29    1.28
  -8   8   3    0.84    0.65
  -9  17  -5    4.08    0.68
  -7  18  -9    0.24    0.49
  -8   6  -2    2.05    0.68
  -9  11   2   69.46    1.18
  -9   9  -4    7.60    0.91
  -8   8  -7    0.79    0.74
  -9  11  -7    0.89    0.86
  -9   9  -5    0.42    0.82
 -10  13  -2    3.49    0.84
  -9  17  -6    0.87    0.63
  -7   6  -7   -0.18    0.66
  -7  12 -11    3.05    0.69
  -9   8   0    3.65    0.82
  -9  10   2  150.53    1.51
 -10  13  -4    6.11    0.84
  -9  14  -8    2.88    0.77
 -10  13  -1    1.22    0.84
 -10  14  -4    8.07    0.84
 -10  14  -1    6.57    0.82
  -9  17  -1    1.04    0.61
  -7   9 -10    4.54    0.74
  -8  13 -10    5.00    0.73
  -9  10  -7   -0.48    0.83
  -9  13   3    6.42    0.73
  -9  13   2   -0.25    0.74
  -8  15 -10    2.37    0.59
  -9  18  -2    1.10    0.51
  -9  17  -7    0.34    0.58
 -10  15  -5    6.84    0.78
 -10  15  -1    5.65    0.74
  -8  16  -9    0.73    0.62
  -6  17 -11    4.37    0.47
  -9  14   2    2.20    0.70
  -6   6  -9    1.97    0.61
  -9  18  -3    2.04    0.54
  -9   8  -5    8.37    0.90
  -8  11 -10    4.52    0.75
  -9  18  -6    1.63    0.51
 -10  12   1    0.46    0.77
 -10  15   0    1.03    0.67
 -10  12  -5    2.20    0.81
  -7  10 -11   -0.27    0.65
  -9  14  -9    0.39    0.62
  -9   8  -6    1.42    0.80
  -9  16  -8    0.53    0.62
  -7  17 -10    0.99    0.50
  -9   7  -4  300.43    2.04
 -10  14  -5    3.54    0.80
  -8   7   4  120.04    1.19
 -10  13   1    3.07    0.77
 -10  17  -3    7.25    0.58
 -10  10  -5    8.09    0.87
 -10  12  -7    4.97    0.82
 -10  11  -6    0.49    0.83
  -7   6  -8    6.22    0.72
  -9  17  -8    2.77    0.52
 -10  14  -7    0.10    0.70
 -10  17  -5    2.15    0.55
  -8  13 -11   -0.21    0.59
  -7   9 -11    0.01    0.63
 -10  15  -6    0.01    0.69
  -8   6  -7    0.51    0.72
 -10   9  -5   11.07    0.88
  -9  11   4    0.34    0.67
  -8  12 -11    0.18    0.64
 -11  13  -2   -0.13    0.75
 -10  17  -6    1.70    0.52
 -10  15  -7    1.54    0.67
 -11  14  -4    0.71    0.71
  -9  13 -10    1.83    0.64
 -11  13  -1   41.92    0.98
 -10  17  -2    1.23    0.56
 -10  15  -8    1.10    0.59
 -11  14  -1   16.54    0.76
 -10  14  -8    5.49    0.70
  -9  17  -9    3.77    0.46
 -10  16  -7    3.38    0.60
  -8   9 -10    1.30    0.71
  -9   7  -7    1.21    0.80
 -11  13   0    0.72    0.70
 -11  15  -5    0.68    0.60
 -11  11   0    2.08    0.76
  -9   9  -9    1.11    0.74
  -8   7  -8    0.29    0.73
 -10  10   3   70.77    1.13
 -10  14  -9    6.48    0.59
 -11  11  -5    3.23    0.81
  -8  10 -11    0.41    0.64
 -11  10  -4    0.30    0.81
 -11  16  -2    0.97    0.52
  -9   7   4  112.18    1.19
 -11  13   1    1.84    0.67
 -11  13  -7    3.57    0.65
  -8   6  -8    1.70    0.75
 -11  16  -6    4.12    0.52
  -8   3  -2    0.20    0.63
 -10   9  -8    4.62    0.78
 -11  15  -7    0.92    0.53
 -10  12   3   -0.08    0.66
  -9  16 -10    1.68    0.45
 -11  11  -7   -1.10    0.67
 -10  16  -9    0.57    0.44
 -10  10  -9    5.27    0.73
 -10   6   1   -0.89    0.81
 -11  13  -8   26.19    0.74
 -11   8  -4   54.99    1.17
 -12  12  -2    4.27    0.70
 -10   8   3    2.89    0.74
  -9  15 -11    2.57    0.41
  -9   6   4    3.19    0.61
 -10   7   3    5.16    0.74
 -10  12 -10    0.77    0.55
  -8   7 -10    1.04    0.66
 -11   8   1    4.24    0.82
 -11  16  -1    4.41    0.54
 -10   7  -7    2.87    0.80
 -11  12   2    0.18    0.66
 -10   5  -2   -0.98    0.69
 -11   9   2    7.46    0.81
 -11  15  -8    1.52    0.47
  -8   8 -11   -0.07    0.60
 -12  14  -1    0.61    0.55
  -8   6  -9   -0.04    0.69
 -10  11 -10    0.05    0.60
  -8   5   5    4.96    0.56
  -7   2  -5    1.74    0.57
 -12  12   0   22.96    0.77
  -9   7  -8   -0.56    0.74
  -9   8 -10    0.68    0.66
 -12  15  -2    2.78    0.50
 -10  15 -10    0.41    0.42
 -10   5  -4    4.14    0.79
 -11   8   2    0.91    0.76
 -11  10   3   21.74    0.79
 -11  10  -8   -0.24    0.65
  -8   2  -1    2.61    0.63
  -8   2  -2    0.54    0.60
 -11   7  -5    1.32    0.78
  -7   3  -7    0.75    0.58
 -10   6   3    1.94    0.68
  -9   3  -2  343.58    1.97
 -10   7  -8    3.62    0.75
  -8   6 -10    2.69    0.65
 -12  11  -6    0.10    0.63
 -11  12  -9    0.61    0.56
 -12  13  -4    0.39    0.62
 -12  10  -4    1.83    0.67
 -12  13  -6    0.37    0.58
 -11   9   3  122.12    1.29
 -12  15  -6    0.59    0.43
 -10   5   2    5.36    0.75
 -11   6  -3    5.67    0.80
 -11   9  -8    6.58    0.70
 -12  14  -5    5.11    0.60
  -8   2  -4    0.72    0.63
 -12  10  -6    2.54    0.70
 -12  14  -7    2.32    0.48
  -9   6  -9    0.84    0.66
 -11   6  -4   -0.40    0.82
 -10   6   4   46.50    0.94
 -12   8  -3    1.58    0.77
 -12   8  -4   43.75    0.96
  -9  16  -6   23.31    0.86
  -9  13  -7    3.09    0.82
  -8   7  -5    5.57    0.78
  -9  12   2   15.96    0.91
  -8  18  -7   29.22    0.78
  -9  12  -7   99.62    1.45
  -8   7   2   88.38    1.20
  -8  11  -9  115.37    1.53
  -8  17  -8   32.04    0.83
  -9   9   1   99.16    1.44
  -9  10  -6   53.85    1.25
  -8   6  -3  131.97    1.36
  -8   9  -8  265.49    2.06
  -7  13 -11    7.35    0.72
  -8   9   4   43.00    0.97
  -9  15   1    2.74    0.72
  -7   5  -5   -0.04    0.63
  -8   7  -6   41.30    1.05
 -10  14  -2  125.37    1.52
  -9  15  -7   -0.45    0.74
  -8   6  -4   12.84    0.77
  -9  13  -8    0.32    0.79
  -8   6   1   28.23    0.88
  -7  15 -11    5.09    0.60
 -10  12  -1   31.38    1.12
  -8  10  -9   39.57    1.07
  -9   8  -3   74.82    1.31
  -8  14 -10   25.29    0.85
  -8  10   4   30.26    0.92
  -9   9  -6  125.72    1.62
  -9  17  -2    7.20    0.69
 -10  15  -2   13.85    0.85
  -8  18  -8    5.65    0.53
 -10  11  -1  293.73    2.27
  -9  12  -8   45.13    1.14
  -9   8   1    3.91    0.80
  -8  17  -9    5.11    0.56
  -9   8  -4   48.74    1.19
 -10  13   0   19.45    0.96
  -9  15  -8   28.48    0.90
  -8  12 -10  134.62    1.48
  -9  12   3   21.14    0.88
  -9  18  -5    9.63    0.60
  -8   6  -5   17.31    0.83
  -7   5  -6  170.24    1.42
  -8   8   4   68.92    1.07
 -10  12   0   13.03    0.96
  -9  11  -8  237.28    1.97
 -10  11   0  113.59    1.52
  -6   5  -7   43.69    0.82
  -7   8   5   83.65    1.03
  -8   6   2   46.20    0.92
 -10  14   0   33.23    0.99
  -9  11   3  119.47    1.43
  -9   9   2   66.96    1.24
  -8   8  -8   82.05    1.27
  -9  16  -7   15.07    0.76
 -10  10  -1    1.25    0.89
  -7   7  -8   23.00    0.85
  -8   7  -7   92.83    1.30
  -8   6   0  158.73    1.44
  -8   5  -2   43.41    0.95
  -7   4  -4   81.00    1.06
  -9   7   0   21.02    0.93
  -8  10   5  121.49    1.28
  -8   9  -9  235.50    1.89
  -9   8  -1   43.04    1.13
  -9   7  -3   12.58    0.87
  -9   8   2   75.19    1.20
  -9   9  -7   26.44    1.03
 -10  10   0    9.48    0.95
  -8   5  -3   10.13    0.77
 -10  16  -5   13.04    0.75
  -9  10   3  571.00    2.78
 -10  12  -4   38.83    1.13
  -9  13  -9   -0.12    0.70
 -10  11   1   53.77    1.17
 -10  13  -5    5.17    0.84
 -10  11  -4   10.83    0.92
 -10  16  -1    8.11    0.67
  -9  10  -8    9.39    0.89
  -7   8  -9  123.03    1.39
  -8   6  -6  216.51    1.75
 -10  12  -6   84.92    1.36
 -10  13  -6    9.26    0.83
  -9   7   1   57.11    1.11
  -7   8 -10   10.21    0.75
  -9  12  -9    8.65    0.81
 -10   9  -1  122.70    1.61
 -10  11  -5   88.32    1.40
  -8   9   5  105.98    1.22
  -7  11 -11    7.28    0.73
 -10  16  -2    0.74    0.67
  -8   5  -4   21.56    0.83
  -8   5   1  111.40    1.28
 -10  10  -3   11.27    0.98
 -10  10  -4   89.19    1.46
  -7   4  -5   73.86    0.99
 -10  10   1    1.06    0.84
 -10  16  -6   17.22    0.74
 -10  14  -6    9.75    0.82
 -10  13  -7   15.78    0.88
 -10   9   0   -0.42    0.84
  -8  16 -10   16.29    0.63
  -9   7  -5   21.41    1.00
 -10  14   1    9.31    0.77
  -8   6   3    6.45    0.65
  -9  11  -9    3.44    0.78
  -9   9   3    4.53    0.76
  -9   6  -2   28.87    0.94
  -9  15  -9   11.24    0.70
  -9   8   3  216.72    1.78
 -10   9  -3  146.23    1.75
 -10  11   2   22.25    0.94
  -9  16  -9   18.93    0.67
  -9   7   2   83.00    1.25
 -10   9  -4    8.70    0.95
  -9   8  -7   23.95    0.98
  -8   8  -9   30.62    0.96
  -9   9  -8   28.66    0.94
  -8   5  -5    9.06    0.71
  -8  14 -11    0.71    0.57
 -10  10  -6  194.50    1.90
  -8   5   2   16.65    0.76
 -10  11  -7   89.83    1.39
 -10   9   1  201.28    1.91
  -7   7  -9   16.84    0.79
  -8   8   5   10.43    0.67
  -7  17 -11   18.60    0.48
  -8  17 -10    6.32    0.48
  -6   5  -8    1.11    0.53
  -8   5   0   10.06    0.72
  -9   7  -6   30.98    1.02
 -10  10   2   75.71    1.28
 -10   8   0   48.31    1.20
  -9  10  -9  203.44    1.77
  -8  15 -11   65.29    0.86
 -10  13  -8   21.13    0.86
 -11  12  -2   16.43    0.93
  -9   6   1  112.07    1.40
 -11  14  -2   16.72    0.79
  -8   4  -2   15.83    0.74
 -10   8  -3   32.33    1.09
 -10   8  -4   11.94    0.98
  -9  14 -10    8.54    0.64
  -9  10   4   19.63    0.84
 -10   9  -6    8.32    0.93
 -11  12  -1   20.36    0.96
 -10  12  -8   25.47    0.93
  -8  10 -10   12.83    0.81
 -10  10  -7   14.65    0.92
  -8   4  -3   11.22    0.71
  -8   5  -6   13.26    0.79
  -9  12 -10   55.68    1.03
  -7   7 -10   65.08    1.04
  -9   6  -5  142.92    1.57
  -7   5  -8   17.93    0.75
  -9   7   3   22.71    0.88
 -10   8   1  168.14    1.71
 -11  11  -1   16.84    0.91
 -10  12   2   49.33    1.09
 -10  13   2    8.06    0.75
 -11  15  -2   17.06    0.76
 -10   8  -5    6.24    0.88
  -8   6   4   18.98    0.71
  -8   5   3    0.72    0.61
  -9   8  -8  103.40    1.41
 -11  12   0   10.42    0.82
 -10  11  -8   23.93    0.91
 -10   9   2  169.96    1.73
 -10  11   3   14.31    0.81
  -9   6   2   13.29    0.82
  -9   8   4   38.99    0.95
  -8   7   5   11.58    0.68
  -7   5  -7    7.83    0.68
 -10  17  -7   11.74    0.55
  -9   5  -2   -0.09    0.68
  -8   4  -4   33.53    0.88
 -11  15  -1   30.29    0.81
  -7   6  -9  204.22    1.56
  -9  11 -10    9.62    0.74
  -9   6   0  549.24    2.70
 -11  10  -1   30.50    1.07
  -9   9   4   33.03    0.93
 -10  16  -8   13.71    0.61
 -10   7   0   78.72    1.32
  -8  16 -11   21.96    0.54
  -9   5  -3    5.72    0.82
  -7   4  -6  140.00    1.25
 -10   9  -7    0.90    0.78
 -10   7  -3  499.80    2.78
 -11  16  -3   70.55    0.94
 -11  14   0   33.78    0.88
 -10   8  -6    9.53    0.90
 -10   8   2   87.04    1.36
  -9   6  -6   57.33    1.15
  -7   3  -5  263.93    1.60
 -11  10   0    7.42    0.88
 -11  12  -5   59.20    1.18
 -10  13  -9   18.28    0.77
 -10  10  -8    9.87    0.85
 -10   8  -1   47.72    1.18
 -11  12  -4   10.70    0.89
  -8   4   0   12.79    0.70
 -11  11  -4   23.86    1.01
  -8   4   2   50.01    0.92
 -10   7  -4   27.29    1.06
  -8   4  -5   22.12    0.79
 -11  13  -5    3.68    0.76
  -9   5  -4  523.22    2.60
 -11  11   1   44.52    1.07
 -11  16  -5    2.79    0.53
 -10   7   1    4.01    0.83
 -11  12  -6   11.40    0.82
 -11  13  -4   67.86    1.18
 -10  12  -9   57.13    1.04
 -11  11  -6   20.52    0.93
  -8   4   1   78.11    1.06
  -6   4  -8    6.23    0.57
 -11  13  -6   51.22    1.05
 -11   9  -1  118.07    1.55
  -9  10 -10    6.40    0.72
 -10   7  -5   84.66    1.35
 -11  10  -3   26.52    0.99
  -9   9   5  221.43    1.61
  -8  11 -11   23.60    0.80
 -11  14  -5   28.21    0.89
  -9   6   3    0.12    0.67
 -11  12   1   17.25    0.84
 -11  10   1   16.56    0.91
 -11  14  -7   11.33    0.69
 -11   9   0  199.16    1.90
  -8   5   4   92.44    1.09
 -11  14  -6    4.66    0.68
 -11  10  -5   15.29    0.94
 -10  11  -9   43.80    0.99
 -11  12  -7   30.11    0.88
 -10   9   3  181.26    1.66
  -9   5  -5  104.98    1.33
  -9   8  -9   85.65    1.23
 -10   6  -2  601.92    2.98
 -10   8  -7   12.92    0.89
 -11  10  -6   13.83    0.89
  -8   9 -11   61.37    1.01
  -8   5  -7  147.60    1.42
  -7   5  -9   19.71    0.76
 -11   9  -3   41.13    1.15
  -9   6  -7  107.72    1.36
 -10   7   2  377.90    2.32
  -9   5   2   57.04    1.01
 -11   9  -4   12.62    0.89
  -8   6   5   21.40    0.71
  -8   3  -3    7.22    0.68
 -10   7  -6    2.46    0.81
 -11  11   2   47.76    1.04
  -9   5   0    0.40    0.69
  -8   4   3   37.45    0.81
  -8   7  -9   94.41    1.24
  -7   4  -7    5.26    0.64
  -9  14 -11    2.83    0.50
 -10  15  -9   10.69    0.60
 -11   9   1   36.44    1.06
  -8   8 -10  153.13    1.47
  -9  12 -11   18.18    0.68
 -11   9  -5   24.71    1.00
  -9   8   5   13.92    0.71
 -10   6  -4  321.26    2.24
  -9   4  -2   40.37    0.96
 -11  15  -6   13.07    0.68
 -11  10   2  125.54    1.46
 -11   8   0   52.71    1.22
  -8   3  -4  149.50    1.36
  -9   5   1   34.19    0.96
  -9   4  -3   72.39    1.13
  -9   5  -6   14.15    0.83
 -11   8  -3    1.38    0.86
  -7   3  -6  133.95    1.20
 -11   9  -6   16.28    0.92
 -10  10   4   69.03    1.08
 -12  13  -2    2.70    0.65
 -10   6  -5   86.91    1.34
 -11  10  -7   92.39    1.30
 -10  13 -10   13.62    0.62
 -11  12  -8    1.92    0.65
  -9   9 -10   35.67    0.91
  -9   4  -4   31.37    0.91
 -10  14 -10   31.90    0.70
 -12  14  -2   67.29    0.98
 -12  12  -1   48.88    1.01
 -10   8  -8    1.69    0.74
 -11   8  -5   -0.04    0.76
 -12  13  -1   26.30    0.82
  -9   7  -9   12.74    0.77
  -8   3   0    2.07    0.62
 -10   6   2   44.45    1.03
 -12  11  -1   20.06    0.86
  -8   5  -8  198.32    1.60
 -11  11  -8   65.46    1.09
  -8   3  -5  191.23    1.56
  -9   7   5   15.26    0.72
 -10   9  -9   18.68    0.81
 -10   6   0   14.95    0.91
  -8   3   1   41.80    0.91
  -9   5   3   66.60    1.05
 -12  15  -3   14.45    0.59
 -10   9   4   10.53    0.76
 -11  14  -8    3.13    0.56
  -8   4  -6   10.37    0.72
 -11   7  -3    9.62    0.92
  -8   4   4  182.95    1.40
 -10   6  -6    8.79    0.83
  -9   4  -5  426.19    2.31
 -11   9  -7   11.26    0.81
 -11   7  -4   71.97    1.30
 -12  13   0   38.20    0.83
 -12  10  -1  195.85    1.74
 -12  11   0    7.76    0.75
  -9   4   2   46.50    0.99
 -11   8  -6   49.19    1.13
  -9   4   0    8.48    0.73
  -8   3   2   42.47    0.83
 -11   8  -1  411.96    2.54
  -9   4   1  181.59    1.55
 -12  15  -5   22.47    0.63
  -7   4  -8  204.14    1.47
 -11   7   1   18.87    0.95
 -12  10   0  138.83    1.52
 -12  12  -5    9.51    0.69
 -12  12  -4   11.27    0.75
 -12  11  -4    4.77    0.75
 -12  11  -5   62.29    1.09
 -11  13  -9    7.84    0.57
  -8   3   3  254.45    1.59
  -8   5  -9   35.17    0.87
  -7   4  -9   81.40    1.01
 -12   9  -1    0.30    0.76
 -12  12   1   24.24    0.77
 -10   5  -5  341.31    2.25
 -12  12  -6   13.46    0.73
 -12  13  -5   78.84    1.09
 -10   7   4   43.59    0.97
  -8   2  -3    5.18    0.62
  -9   3   0  166.42    1.52
 -10   8   4   51.30    1.03
  -9   4  -6  178.75    1.65
  -9   3  -3    2.81    0.72
 -11  14  -9    5.21    0.50
 -10   6  -7   81.21    1.26
  -9   6   5   15.24    0.71
 -11   8  -7   17.49    0.87
  -9  10 -11    6.58    0.63
  -9   6  -8    8.37    0.79
 -12  11   1    1.29    0.65
  -8   4  -8  236.27    1.68
 -12   9   0    1.52    0.76
  -9   4   3   69.28    1.08
  -9   5  -7   35.80    1.00
 -12  10   1   23.94    0.88
 -12  10  -5   27.48    0.91
  -9   5   4   42.78    0.92
 -11  11  -9   14.29    0.69
  -7   2  -6   29.65    0.74
 -11   7   2    1.59    0.74
  -9   9 -11   23.95    0.75
 -10   5   0    0.22    0.76
 -10   4  -2  995.99    3.65
  -8   4  -7    8.27    0.71
 -11   7  -6   11.06    0.86
 -11   7   0   86.54    1.37
 -12   9  -3   23.67    0.93
  -9   3  -4    8.61    0.77
 -12  12  -7    1.60    0.59
 -12   9  -4   16.49    0.89
 -12  14  -6    5.23    0.57
 -10   4  -3  293.37    2.10
 -10   5  -6   23.58    0.97
 -12  15  -1   46.89    0.75
 -11   6   1   32.07    1.01
 -10   5   1   49.64    1.12
 -12  11  -7    7.97    0.67
 -12   9  -5    1.69    0.71
  -8   3  -6    7.63    0.70
 -12   9   1   21.20    0.88
  -8   4   5   11.38    0.62
 -10  13 -11   24.69    0.59
 -11  10  -9   10.37    0.69
  -7   1  -4  112.35    1.09
 -10   4  -4   50.23    1.11
 -10  12 -11   23.86    0.63
 -12   8   0    2.18    0.78
 -11   6  -5   23.43    0.97
 -12  13  -7   11.42    0.61
 -11   8   3   77.34    1.20
  -8   3   4   13.86    0.64
 -10   8  -9   21.76    0.85
 -10   5   3   48.32    1.02
  -9   3  -5  137.17    1.42
  -8   2   1   59.43    0.97
 -12   9  -6    8.20    0.76
 -12  10   2   22.45    0.80
  -9   3   1   11.02    0.76
  -9   5  -8  131.72    1.38
 -10  10 -10   67.35    1.01
  -7   3  -8  404.15    1.95
  -9   7 -10   46.11    0.94
  -8   2  -5  118.79    1.23
  -8   2   2  221.82    1.52
 -10   9 -10   25.71    0.79
 -11   6   0    3.59    0.83
  -9   4  -7   65.98    1.13
  -9   3   2   64.01    1.05
 -10   4   0   10.70    0.84
  -8   3  -7   36.31    0.86
 -10   8   5   10.78    0.68
 -12   8  -1   48.80    1.15
 -10   4   1   39.91    1.02
 -10   6  -8  117.60    1.36
 -13   8   2    1.09    0.60
 -14  12  -2    1.49    0.43
 -12   5  -6    1.15    0.70
  -7  -1  -3    1.19    0.56
  -7   1  -8    0.30    0.53
 -14  12  -1    0.32    0.40
 -12  11 -10    0.53    0.37
 -12   4  -4    3.83    0.76
  -8   0   2    4.17    0.57
 -13   6  -4    0.73    0.66
 -13  10  -8    0.50    0.44
  -9   0  -1    0.57    0.65
 -13   7  -6    3.52    0.62
 -10   5   6   -0.63    0.54
 -11   9 -11   -0.14    0.42
 -14  10   0    4.64    0.49
 -10   4  -9    0.23    0.62
  -8   0   3    2.94    0.60
 -10   2   3    2.03    0.72
 -10   5 -10   15.61    0.67
 -11   5   5   11.81    0.76
 -14  11  -5    0.48    0.41
 -12   3  -2    1.95    0.76
  -9   1  -6    2.78    0.68
 -14   9  -5    3.48    0.49
 -13   5  -3    0.30    0.67
 -12   3   0    1.05    0.71
 -12   9 -10    2.98    0.44
 -13   7  -7    3.70    0.56
 -10   1  -4    3.78    0.73
 -14   8   0    1.89    0.55
 -13   6  -6    1.56    0.59
 -14   8  -4    4.41    0.56
 -12   7  -9    0.20    0.51
 -11   8 -11    2.25    0.41
 -12   4   3    3.50    0.71
 -11   3   4    0.57    0.66
 -14   9  -6    0.49    0.44
 -14   8   1    1.06    0.50
 -12   4   2    3.91    0.71
 -14   7  -3   71.97    0.88
 -13   4  -2    8.74    0.72
 -13   5   2    0.22    0.63
  -9   1  -7   -0.25    0.63
 -10   0  -3    3.95    0.72
  -9   2  -9   13.28    0.65
 -10   4 -10    3.00    0.56
  -9   2   6   28.41    0.66
  -7   0  -8    4.29    0.55
 -10   2  -8    2.74    0.59
 -12   2  -3   -0.34    0.73
 -11   4  -9    6.36    0.55
  -9  -1  -3    1.41    0.68
 -12   3   1    0.72    0.69
 -10   3   6    0.99    0.57
  -8  -2   0    0.01    0.58
 -14   7  -6    0.66    0.45
 -11   5 -10    6.99    0.50
 -13   3  -3    0.97    0.66
 -14   6  -5    1.99    0.51
 -13   5  -7    0.71    0.53
 -10   0  -5    2.49    0.69
 -14   5  -3    4.44    0.57
 -10  -1  -1    2.46    0.78
 -14   7   0    1.74    0.56
 -12   4  -8    1.32    0.56
 -14   5   0    3.05    0.57
 -12   3  -6    0.73    0.65
 -10  -1  -2    6.45    0.74
 -12   3  -7    3.79    0.60
 -12   3   4    0.81    0.62
 -14   5  -4    0.04    0.53
 -10  -1  -3    6.76    0.80
 -11   1  -5    4.22    0.73
 -12   2   2    1.04    0.70
 -14   5   1    5.25    0.57
 -10   2  -9    1.87    0.52
  -9  -2  -2    5.27    0.69
 -12   2  -6    5.70    0.66
 -12   5  -9    0.93    0.49
 -10   1  -8    2.14    0.58
  -9  -1  -6    0.54    0.65
 -13   2  -2    5.78    0.65
 -11   4 -10   -0.72    0.46
 -14   4  -3    0.87    0.52
 -11   0  -4    7.18    0.75
  -8  -2  -5   58.63    0.91
 -13   2  -3    0.10    0.63
 -14   4   0    0.79    0.54
  -7  -1  -8    0.05    0.52
 -15   7  -1    0.75    0.41
 -11   1  -7   -0.23    0.56
 -13   3   1    2.99    0.66
 -12   2   4    0.90    0.63
  -8  -3   0    1.11    0.60
 -14   4   1    1.31    0.54
 -12   4  -9   -0.48    0.43
 -15   7  -3    1.48    0.38
 -14   5  -6    0.20    0.44
 -13   4  -6    0.45    0.56
 -12   3   5    0.97    0.57
 -14   3  -2    0.10    0.54
 -11  -1  -3    4.97    0.74
  -7  -3   3    2.67    0.56
  -9  -1   5    0.45    0.60
  -9  -2   3    2.18    0.70
 -10  -1  -6    3.01    0.69
 -15   6  -3    8.86    0.42
 -14   3   0    0.52    0.56
 -14   7  -8    1.92    0.33
  -8  -2  -6   -0.14    0.59
 -15   6   0    0.30    0.39
 -10   1  -9    0.38    0.54
  -6  -4   0    0.26    0.53
  -6  -3  -5    2.22    0.49
 -10  -2  -3    3.23    0.74
 -11   1  -8    0.94    0.54
 -11   3 -10    3.10    0.46
  -9  -3  -3    1.62    0.69
  -8  -2  -7   -0.27    0.59
 -14   4  -6    1.38    0.43
 -12   2  -8    1.36    0.51
 -15   5  -3    0.11    0.38
 -12   3  -9    2.00    0.46
 -11   0  -7    2.08    0.61
 -11  -1  -5    0.21    0.63
  -6  -4  -4    4.84    0.59
  -8  -4   0    2.13    0.67
 -15   5  -4    0.40    0.37
 -14   2   0    6.34    0.54
 -14   2  -3    1.85    0.52
 -12   4 -10   28.69    0.50
  -6  -4   3   29.72    0.70
 -14   2   1    2.22    0.54
 -12   1   5    0.99    0.57
 -12   0  -6    0.04    0.56
 -13   3  -8    9.42    0.45
 -12  -1   2    3.99    0.71
 -10  -2  -5    4.81    0.70
 -15   4  -3    3.05    0.41
  -6  -3  -7    0.05    0.50
 -13   0   1    4.96    0.61
 -10  -2  -6    4.17    0.66
 -12  -1  -3    0.86    0.67
 -14   4  -7   -0.20    0.37
  -7  -4   2    0.57    0.57
 -10  -3   2    0.61    0.72
  -7  -4   3  164.31    1.28
  -9  -3  -5    1.93    0.65
 -15   4   0    2.29    0.43
 -10  -1   6    2.19    0.61
 -11  -2  -5    0.73    0.62
 -14   1   0    0.78    0.52
 -10  -3  -4    1.10    0.65
 -11  -1   5    1.32    0.62
  -9  -3  -6    0.59    0.60
 -12   1  -8   -0.81    0.43
  -7  -4   4    4.50    0.56
 -12  -2  -1    4.66    0.70
  -9  -1  -9    1.44    0.51
  -7  -5  -2    0.39    0.60
  -6  -5  -1    1.18    0.54
 -12   0  -7   17.52    0.58
  -5  -5  -3    3.56    0.53
  -7  -5   0    0.60    0.58
 -12   0   5    1.13    0.57
  -9  -1   7    0.63    0.52
 -12  -2  -3    5.47    0.66
 -12  -1  -5    1.25    0.57
 -11  -2   4    0.46    0.65
 -14   3  -7    2.33    0.36
  -6  -5  -4    1.73    0.53
  -8  -5  -3  101.48    1.18
 -14   3  -6    1.47    0.42
  -7  -5  -4   15.83    0.74
  -9  -3  -7    0.27    0.57
 -15   3   1    0.31    0.37
 -14   4  -8    0.10    0.28
  -6  -4  -6    0.38    0.50
 -10  -3  -6    5.30    0.67
 -14   2  -5    2.64    0.45
 -11   0  -9   -0.13    0.44
 -13   0  -6    0.53    0.45
 -14   0  -2    0.65    0.48
 -12  -1   4    1.52    0.62
 -11  -1  -8    0.95    0.50
 -15   2  -2    1.79    0.38
 -10  -1  -9    5.54    0.52
  -6  -4  -7   -0.67    0.51
 -13  -1  -3    0.26    0.55
 -15   2   0    0.00    0.36
  -6  -6   0    1.52    0.59
 -10  -4  -1    0.36    0.74
  -9  -5   2    0.62    0.71
 -10  -2  -8    0.19    0.52
 -11  -3   3    0.51    0.69
  -7  -5   4  897.49    2.91
  -8  -5  -4   15.78    0.75
  -6  -6  -2    1.37    0.58
 -12  -3  -1    3.59    0.66
  -8  -5   3    1.30    0.69
  -9  -4  -6    1.94    0.61
 -11  -4  -2    1.07    0.67
  -7  -6   1    2.33    0.68
  -7  -5  -5    2.24    0.64
  -8  -5   4    0.30    0.66
 -12  -3   2    5.77    0.65
 -11  -3   4    5.60    0.69
 -12  -3  -2    0.11    0.61
 -10  -3  -7    4.39    0.58
 -14   1  -6    1.75    0.37
 -11  -4  -3   -0.22    0.64
 -13   0  -7    0.97    0.36
 -10  -5  -2    4.69    0.73
 -11  -3  -6    1.18    0.55
  -8  -4   6    2.87    0.62
 -10  -5   2    4.51    0.70
 -11  -2   6    0.85    0.57
  -6  -5   5    1.98    0.50
  -7  -5   5    4.06    0.60
  -8  -6  -3   51.42    0.98
  -9  -5   4   -0.27    0.62
  -9  -5  -5    5.03    0.66
  -5  -5  -6    0.78    0.48
 -14  -1   1   -0.12    0.45
 -14   0  -3    1.85    0.46
  -9  -4  -7    6.10    0.59
  -6  -6   3    2.08    0.55
 -11  -4  -4   -0.11    0.58
 -14  -1  -3    3.24    0.43
  -9  -6  -2    0.85    0.67
 -10  -5  -3    0.95    0.66
 -11  -1  -9    2.73    0.42
 -12  -4   0   -0.20    0.57
 -12  -4  -1    0.66    0.59
 -11  -4   3    2.67    0.69
 -13   7  -5   12.41    0.72
  -8   1   4   56.74    0.85
  -7  -1  -1    6.83    0.61
 -12   6  -7   14.63    0.73
 -10   3   4   83.05    1.15
  -7  -1  -2   64.83    0.86
 -12   4  -3    7.91    0.82
 -12   4   0   84.87    1.28
 -11   3  -5   47.04    1.03
 -10   7 -11    9.41    0.56
 -13   6  -3    7.66    0.74
  -9   1  -5   -0.36    0.69
 -14  10  -1   18.90    0.62
 -12  12 -10   10.33    0.39
 -11   5  -8   -0.45    0.62
 -10   1  -1  257.39    1.83
 -10   1  -2    0.11    0.75
 -11   7 -10   10.61    0.59
 -13   8  -7    7.94    0.59
  -8   1  -7   41.18    0.85
 -13   7   2    6.21    0.67
 -11   2  -2  110.90    1.41
 -10   1  -3  122.84    1.41
  -9   4 -10  228.83    1.47
 -14   9  -1   26.07    0.69
  -9   0  -2  110.39    1.26
 -12   5   3   71.46    1.13
 -10   2  -5  268.83    1.85
 -13   6   1   37.05    0.92
 -12  10 -10   32.27    0.57
 -14   9  -4   50.03    0.78
  -7  -1  -4  200.35    1.39
  -9   1   3   39.32    0.86
 -11   2  -3    7.71    0.82
  -9   0  -3   23.04    0.84
 -13   6  -5   25.88    0.80
 -12   4  -5   16.91    0.81
  -7   0  -6    3.01    0.55
  -9   3  -9   22.67    0.76
 -11   6  -9   23.82    0.76
 -11   3   3   11.28    0.79
 -12   6   4   40.16    0.87
  -9   0   1   78.13    1.13
 -13   9  -8   37.92    0.68
 -10   3  -8   31.07    0.85
 -14  10  -4   73.86    0.85
  -9   2   5   79.41    1.02
 -14  10  -5   35.37    0.64
 -11   4   4    6.70    0.72
  -9   2  -8   33.53    0.85
  -8   2  -9    0.09    0.57
 -12   6  -8    8.76    0.63
 -14   9   0    5.96    0.54
 -14  11  -4    8.47    0.49
 -11   2   1   15.01    0.85
  -8  -1  -1   35.76    0.85
 -12   7  -8    2.89    0.60
 -11   2  -4   61.36    1.10
  -9   3   6   18.19    0.64
  -8   0  -5    5.99    0.67
  -8  -1  -2   15.47    0.68
  -7   0  -7   86.83    0.98
  -9   0  -4    4.65    0.72
 -10   3   5    4.50    0.65
  -8   2   6  184.65    1.23
  -8   1   5   90.19    0.97
 -11   4  -7   17.92    0.82
 -11   3   2    6.94    0.78
  -9   1   4   54.39    0.94
 -12   3  -3    0.24    0.71
 -13   6   2   31.98    0.83
 -10   2   4  106.65    1.22
 -11   4  -8   45.49    0.90
 -12   8  -9    8.93    0.58
 -13   5   0   27.20    0.88
  -8  -1  -3    2.31    0.64
 -13   5  -4   29.96    0.86
 -14  10  -6   10.60    0.47
 -10   2  -7   31.85    0.85
 -11   3  -6   81.21    1.17
  -8   1  -8    4.93    0.63
 -12   4   1   10.03    0.83
 -14   8  -3   20.66    0.68
 -10   2  -6   41.74    1.00
  -7  -1  -5    9.77    0.62
 -11   5  -9   10.88    0.65
 -10   1   1    5.73    0.80
 -12   3  -4   11.81    0.79
 -14  10  -2    7.56    0.54
 -13   8  -8    0.46    0.47
  -8   0   4   15.33    0.65
 -12   5   4   10.78    0.69
 -13   6   0   11.90    0.76
 -14   8  -5    0.67    0.49
  -9   0   2   12.16    0.74
  -9   0  -5    3.45    0.69
 -13   5  -5    1.13    0.64
 -10   1   2  224.89    1.73
  -8  -1  -4   13.10    0.70
 -10   0  -1   18.61    0.86
 -14   8  -1    5.51    0.57
 -11   1  -1    9.95    0.86
 -10   0  -2   69.34    1.18
 -13  10  -9    4.92    0.37
 -14   7  -4    8.53    0.58
  -9   0   3    3.36    0.68
 -11   1  -2   53.58    1.09
 -10   1  -5  391.22    2.18
  -7  -2  -1   78.66    0.94
 -12   3  -5   11.68    0.78
 -10   4   6   20.63    0.68
 -11   2   2   87.85    1.25
  -7  -2   0  431.05    1.93
  -7  -2  -2    5.70    0.60
 -13   6   3   49.80    0.88
 -11   4   5   50.45    0.93
 -13   4  -3   87.20    1.17
  -8   0  -7   38.90    0.83
 -11   1  -3    6.95    0.77
  -8   0  -6   32.40    0.82
  -8  -1   1  117.67    1.16
  -9  -1  -1    0.39    0.65
 -13   4   0   68.18    1.07
 -11   3  -7   23.66    0.83
 -10   0   1  205.63    1.71
 -12   6  -9   21.72    0.64
  -8  -1   2  384.36    1.90
 -10   1   3  112.70    1.32
 -11   1   1  109.30    1.34
  -9  -1  -2    8.09    0.75
  -7  -2  -3  121.97    1.13
 -12   2  -2   19.19    0.88
 -14   8  -6   34.57    0.64
 -14   7  -1   14.85    0.65
 -10   2   5    6.83    0.67
 -13   9  -9    5.45    0.40
 -13   4  -4    0.43    0.65
  -9   0  -6   10.06    0.76
 -14   7  -5   22.51    0.63
 -13   5  -6   34.01    0.79
 -11   6 -10   10.86    0.59
 -12   5  -7   14.25    0.73
 -14   7   1    0.64    0.53
 -11   2   3    0.72    0.72
  -9  -1   1   34.45    0.90
  -8  -1   3   11.07    0.61
 -12   4  -6   20.12    0.80
 -11   2  -5   21.24    0.85
 -13   5   1   37.80    0.90
  -7  -1  -6  189.71    1.33
 -14   6  -3    9.48    0.62
 -10   1   4   21.74    0.80
 -14   6   0    7.27    0.61
 -11   3  -8    0.67    0.62
  -9   1  -8    6.80    0.68
  -8   1   6    1.48    0.50
 -12   3   3   29.71    0.88
 -10   0  -4    2.90    0.76
 -12   5  -8   10.79    0.64
 -12   2   1   23.12    0.89
  -8  -1  -5  123.47    1.21
  -9   1   5    3.50    0.59
 -14   6  -4   34.15    0.73
 -14   9  -7    7.51    0.41
 -12   4   4   46.93    0.91
  -9   0   4   29.66    0.80
 -10   3  -9    8.30    0.62
 -10   1  -6   26.65    0.88
  -8   0   5   28.94    0.69
  -7  -2  -4   76.65    0.96
 -12   8 -10    8.88    0.48
  -6  -2  -5   14.61    0.59
 -12   2  -4  250.47    1.81
  -8  -2  -1   62.49    0.98
 -13   4  -5   28.76    0.79
 -11   3   5   85.51    1.09
 -13   5   3   30.05    0.78
  -8   1  -9   85.08    0.98
 -11   2   4    0.61    0.65
 -14   6  -1   51.27    0.86
 -10   1  -7  146.63    1.38
 -12   7 -10   20.73    0.55
 -13   8  -9   81.07    0.76
 -13   3  -2    0.64    0.66
  -6  -1  -7   35.68    0.68
 -12   3   2   18.69    0.83
 -14   6   1    1.90    0.54
 -11   1  -4   92.85    1.26
 -11   2  -7   50.55    0.95
  -8  -2  -3    9.55    0.65
 -13   3   0   25.67    0.83
  -7  -1  -7   16.85    0.64
  -9  -1  -4   88.56    1.19
  -7  -2   2    0.25    0.54
  -9   0  -7   32.01    0.87
  -8  -1   4   37.84    0.80
 -14   8  -7   24.26    0.54
 -12   4  -7   11.99    0.69
 -11   0  -1    4.62    0.76
 -11   2  -6   87.76    1.20
 -10   0   2   51.49    1.04
 -13   7  -8   49.60    0.73
  -8   0  -8    0.90    0.59
 -13   6  -7    3.02    0.55
 -11   0  -2    0.41    0.75
  -9  -1   2  394.68    2.06
 -11   1   2  598.67    2.71
  -7  -2  -5    6.14    0.62
 -13   4   1   32.67    0.88
  -7  -2   3  170.00    1.26
 -13   3  -4    7.03    0.68
  -8  -2  -4  147.86    1.34
 -11   0  -3   89.36    1.25
 -12   1  -2   94.68    1.23
  -9  -1   3   68.38    1.02
 -11   0   1  387.48    2.24
  -6  -2  -6    1.15    0.49
 -10  -1   1  139.21    1.48
 -13   4   3   41.59    0.84
 -13   6  -8   31.13    0.65
 -10   0   3   26.91    0.87
  -8  -1  -6   22.99    0.74
 -10   2   6   18.68    0.69
  -9   0   5  129.54    1.22
 -12   1  -3   10.45    0.79
  -6  -3  -3    9.28    0.57
 -11   1   3   28.08    0.89
  -9  -2  -1   57.25    1.04
 -10   3 -10   19.29    0.64
 -14   6  -6   12.25    0.53
 -10   1   5    0.48    0.63
  -7  -3  -1   34.11    0.76
 -12   1   1  153.01    1.49
  -9   1   6    9.25    0.61
 -11   2   5   46.67    0.91
 -11   3  -9    0.52    0.54
 -12   6 -10   10.40    0.48
  -7  -3   0   28.52    0.74
  -8  -2  -2   18.86    0.74
 -14   7  -7   77.80    0.75
 -15   8  -1   21.39    0.51
  -7  -3  -2   39.64    0.81
  -8  -1  -7    1.18    0.60
  -9   1  -9    6.43    0.60
 -13   4   2   31.45    0.86
  -9  -1  -5   41.57    0.94
  -8  -2   2   44.89    0.90
 -10   0  -6    3.40    0.72
 -14   5  -5   16.08    0.59
  -9  -2  -3   22.43    0.87
  -8   0   6   89.55    0.95
 -14   4  -2    9.88    0.62
  -9  -1   4   29.27    0.81
 -12   2   3    0.95    0.66
  -7  -2   4   -0.33    0.51
  -7  -3  -3   37.20    0.81
 -13   2   0    6.71    0.71
  -6  -3  -4   36.98    0.73
  -8  -2   3    2.15    0.61
 -11   2  -8   23.09    0.73
 -10   0   4   10.02    0.74
  -7  -2  -6   15.01    0.65
  -9   0  -8   22.42    0.73
 -11   1   4   35.39    0.89
 -14   5   2    9.59    0.57
 -12   2  -5    2.35    0.66
 -11   1  -6  124.90    1.30
 -12   3  -8    5.28    0.55
 -10   0  -7   39.94    0.89
 -13   2   1   35.52    0.88
  -8  -3  -1   50.06    0.94
 -10  -1   2   29.92    0.90
 -14   4  -4    0.45    0.50
 -13   3   3    1.94    0.59
 -13   7  -9    4.32    0.40
 -10  -1  -4    7.72    0.72
 -13   2  -4   39.32    0.86
 -11  -1  -1   25.08    0.93
  -9  -2  -4    8.93    0.75
 -11   0   2   38.07    0.99
  -6  -2  -7   12.60    0.54
 -11  -1  -2   15.37    0.84
 -12   2  -7    2.33    0.57
 -15   7   0    7.03    0.41
 -14   6  -7    7.10    0.43
 -10  -1   3  181.76    1.56
 -12   0  -1   29.67    0.94
 -13   4  -7   24.55    0.64
  -8  -2   4   30.06    0.77
 -13   6  -9   12.53    0.46
 -10  -2  -1  115.12    1.33
 -12   0  -2  104.46    1.28
  -8  -3  -3  105.89    1.19
 -10   0   5   23.19    0.78
 -11   0  -5   15.26    0.79
 -12   1  -4  146.43    1.43
 -11  -1   1   12.80    0.84
  -9  -1  -7    7.55    0.68
 -10  -2  -2   87.57    1.25
 -12   1   2   11.91    0.75
 -10   1   6  135.96    1.23
  -9  -2   2   29.31    0.88
 -13   3   2   64.05    1.03
  -7  -3  -4   18.01    0.70
 -13   3  -5    7.74    0.64
  -9   0   6   18.36    0.68
  -7  -3   2  168.68    1.28
 -14   4  -5    0.67    0.48
 -12   0   1   74.31    1.16
 -11   0   3   47.18    1.02
 -11   1   5  122.81    1.25
  -8  -1  -8   63.66    0.92
  -7  -2  -7   39.86    0.79
  -8  -3   2   32.75    0.80
 -12   1  -6    6.90    0.65
 -11   2   6   14.74    0.64
 -14   3  -3   19.58    0.65
 -10  -1   4   94.24    1.19
  -8  -3  -4   37.09    0.84
 -11  -1   2   77.79    1.18
  -8  -1   5    4.06    0.56
 -13   1  -2  112.61    1.24
 -13   5  -8    8.57    0.51
  -9  -3  -1   98.77    1.26
 -10  -1  -5   19.69    0.84
 -12   1   3   10.38    0.74
  -9  -3   0   38.28    0.93
 -15   6  -4    7.05    0.41
  -9  -2  -5   39.23    0.90
  -9  -3  -2   34.31    0.95
 -13   1  -3    2.83    0.62
 -12   1  -5   46.78    0.92
  -8  -3  -2    9.91    0.70
 -11  -1  -4   19.46    0.83
  -8  -1   6    2.19    0.51
 -10   0  -8   60.21    0.92
 -13   3  -7    1.68    0.48
 -14   3  -4    2.21    0.51
 -12   2   5   65.41    0.96
 -12   0  -3    0.82    0.69
 -13   3  -6   12.86    0.63
 -13   1   1    7.38    0.68
  -9  -2   4   21.93    0.80
 -11   0  -6    8.60    0.71
 -14   3   1    4.12    0.56
  -7  -4   0   62.84    0.92
 -15   6  -1    6.53    0.45
 -12   5 -10    8.53    0.44
 -11   0   4   25.61    0.84
  -9   0  -9   12.22    0.62
  -6  -4  -3  178.53    1.26
  -9  -2  -6   43.82    0.91
 -14   5  -7    5.83    0.41
  -6  -4  -1  173.20    1.25
 -11   2  -9    9.51    0.56
  -7  -4  -2   43.51    0.86
  -7  -3   4    8.29    0.56
  -8  -3  -5    3.40    0.64
 -13   4  -8    0.91    0.44
 -13   2  -5   58.48    0.89
  -8  -3   3    9.12    0.69
 -10  -2  -4    0.44    0.64
  -7  -3  -5   68.92    0.96
 -12   1   4  155.95    1.39
 -13   1   2   19.66    0.75
  -7  -3  -6   42.51    0.82
  -7  -4  -3  150.72    1.30
 -10  -2   2   25.56    0.89
 -12   0  -4   38.78    0.90
 -13   2   2   45.38    0.92
 -11  -2  -1   15.62    0.84
  -9  -1  -8   10.34    0.65
 -12  -1  -1   41.12    0.93
 -10  -1  -7    1.69    0.62
 -14   3  -5   23.77    0.60
 -14   2  -2   23.07    0.68
 -14   6  -8    6.35    0.35
  -9  -3  -4    8.64    0.72
 -10  -1   5   37.45    0.87
 -12   1  -7    0.99    0.55
 -12  -1  -2   33.33    0.91
 -11   0   5  193.70    1.51
 -12   0   2   10.29    0.78
 -14   4   2   55.57    0.83
 -10  -2   3   48.98    1.03
  -6  -4  -2   93.72    0.98
 -15   5  -1    3.82    0.43
 -11   1   6   14.73    0.67
  -8  -4  -2  297.41    1.86
  -9  -1   6    7.83    0.62
  -7  -4  -1    0.99    0.58
 -10  -3  -1   50.41    1.07
 -12  -1   1    3.39    0.71
 -10  -3   0  181.21    1.60
 -11  -2  -2   33.23    0.96
  -8  -3   4   52.37    0.93
 -13   2   4   40.15    0.79
 -10  -3  -2   22.36    0.90
  -7  -2   5   51.54    0.77
 -13   0  -1   15.22    0.74
 -11  -1   3   64.95    1.10
  -9  -2   5   14.09    0.72
 -10   0   6   37.29    0.82
  -6  -4   2  133.97    1.10
 -11  -1  -6   62.52    0.99
 -10   1   7   19.08    0.62
 -13   0  -2   33.97    0.83
 -13   2  -6   27.28    0.69
  -7  -2   6   95.05    0.93
  -9  -3   2    1.12    0.71
  -8  -3  -6   50.22    0.93
  -9   0   7   26.40    0.67
 -11  -2   2    6.51    0.77
  -9  -2  -7    0.26    0.61
 -12   0   3   82.33    1.15
  -8  -4  -3   64.52    1.05
 -12   0  -5   19.30    0.75
 -10  -2   4   -0.12    0.68
  -7  -4  -4   70.47    1.01
  -6  -3  -6   25.21    0.65
  -8  -4   2   79.07    1.10
 -14   2  -4   29.17    0.66
 -13   2  -7   21.71    0.59
 -13   2   3   11.38    0.66
 -10  -3  -3   75.17    1.17
  -9  -3   3   34.63    0.87
  -7  -3   5   98.97    1.00
 -11  -2  -3    7.26    0.73
 -15   5   0   64.52    0.72
 -11   1  -9    7.16    0.53
  -9  -4   0    2.59    0.68
  -8  -2  -8   83.48    1.00
 -10   0  -9   32.55    0.72
 -13   5  -9    1.82    0.38
 -13   1  -4   61.86    0.94
  -8  -2   5   23.13    0.71
 -11   0  -8    9.10    0.58
  -9  -4  -2  128.73    1.38
  -7  -3  -7   -0.06    0.55
 -11  -1   4   21.93    0.83
  -8  -4  -1   88.27    1.18
 -13   1  -6   19.59    0.61
  -6  -4  -5   23.23    0.67
  -6  -5   0   20.14    0.69
  -8  -1   7   49.15    0.75
 -13   0   2   52.49    0.93
 -14   5  -8    4.25    0.32
  -9  -3   4   19.12    0.82
 -13   1   3   47.56    0.88
 -14   3   2    2.85    0.52
 -15   4   1   11.19    0.47
  -8  -3   5   97.06    1.10
 -12  -1  -4    7.60    0.65
 -12   0   4   91.94    1.14
 -12   2  -9   -0.22    0.41
  -6  -4   4   55.49    0.82
 -14   1  -2    5.22    0.54
  -9  -4  -3  145.76    1.48
  -8  -2   6   16.01    0.63
  -9  -4   2  244.34    1.79
  -8  -4   3   25.79    0.83
 -11  -1  -7   58.17    0.91
  -8  -4  -4   48.74    0.97
 -11  -2  -4   55.47    1.00
 -10  -2   5   52.60    0.99
 -11  -2   3   15.33    0.79
 -11  -3  -1   15.71    0.78
 -13   4  -9   10.15    0.41
 -11  -3   0    5.35    0.75
 -10  -1  -8    3.11    0.57
 -14   1  -3   19.34    0.61
  -6  -5  -3   64.24    0.92
  -8  -3  -7    7.04    0.63
 -12  -2  -2   15.46    0.76
 -13   0  -3   53.53    0.90
 -13   1  -5   52.62    0.84
 -11   0   6    0.09    0.57
  -7  -4  -5   22.97    0.75
 -14   1   1    8.76    0.58
 -10  -2  -7   34.53    0.81
 -11  -3  -2   15.05    0.80
  -9  -4  -1    0.51    0.70
  -9  -4  -4   12.33    0.79
 -13  -1  -1   26.62    0.77
 -10  -3   3   18.66    0.87
 -15   3  -3    0.42    0.37
  -7  -5  -3    4.37    0.64
  -9  -2  -8    5.05    0.59
  -8  -4   4   21.14    0.78
 -15   3   0    3.64    0.42
  -9  -2   6    2.06    0.60
 -10  -4   0   18.16    0.88
 -13  -1  -2   45.98    0.87
  -7  -4  -6   90.11    1.06
  -9  -3   5   71.23    1.07
 -13   1   4   18.13    0.66
  -8  -5  -2   32.67    0.92
 -12  -1   3  134.18    1.35
 -10  -4  -2   15.73    0.84
 -11  -3   2  140.22    1.47
 -12  -2   2   12.82    0.76
  -7  -5  -1   13.80    0.68
 -13  -1   1    6.88    0.65
 -10   0   7   18.99    0.63
  -6  -5  -2  104.80    1.08
 -13   2  -8   27.02    0.55
 -13   0  -4   57.65    0.90
 -11  -2  -6   11.08    0.66
 -14   1   2   66.04    0.84
 -12  -1  -6    0.64    0.54
  -5  -5  -4  149.17    1.15
 -10  -3  -5    7.41    0.70
 -14   2  -6    4.09    0.41
  -9  -4   3  279.79    1.90
 -10  -3   4   50.71    0.99
  -7  -2   7   29.96    0.61
 -11  -3  -3   16.40    0.79
  -7  -3   6    0.77    0.50
 -10  -4  -3    0.38    0.70
  -5  -4  -6  114.82    1.00
 -14   2   2   13.07    0.59
  -6  -4   5    7.02    0.54
 -10  -4   2   36.04    1.00
  -7  -4   5   68.94    0.95
  -9  -4  -5   27.88    0.84
  -8  -5   0   67.03    1.10
  -8  -4  -6   17.00    0.73
  -6  -5   2  110.30    1.09
 -13  -1   2   47.71    0.89
  -8  -4  -5    8.31    0.72
 -13   0   3   56.10    0.91
  -9  -4   4  131.04    1.37
  -6  -5   3    8.12    0.58
  -9  -5  -1   28.31    0.89
 -12  -2  -4   23.64    0.76
 -13   1  -7   12.84    0.51
 -11  -1   6   11.41    0.65
 -10  -2   6    9.67    0.67
  -7  -5   2   15.43    0.74
  -8  -2   7   12.47    0.58
 -11  -2   5   10.22    0.69
  -9  -5  -2  145.55    1.47
  -7  -5   3   27.49    0.79
  -8  -4   5   29.26    0.80
  -8  -5  -1   42.65    0.97
 -13   0  -5   49.49    0.81
 -10  -3   5   16.69    0.75
 -10  -1   7   45.01    0.81
 -14   0   1   48.26    0.77
  -8  -3  -8   12.57    0.63
 -11  -3  -4   11.55    0.72
 -12   0  -8   24.25    0.59
 -10  -4  -4    7.94    0.73
  -5  -5  -5   69.38    0.86
 -12  -2  -5   12.55    0.65
  -6  -5  -5    2.91    0.58
  -6  -5   4    7.66    0.58
 -11  -3  -5    2.14    0.59
  -7  -4  -7   34.41    0.78
 -12  -2   3    9.70    0.69
 -11  -4   0   31.43    0.93
 -11  -4  -1   24.13    0.87
  -6  -6   1   30.87    0.78
  -5  -6   0   84.59    0.98
  -9  -2   7   11.06    0.61
 -11  -2  -7    6.99    0.58
 -13  -2  -1   34.58    0.78
 -12   1  -9   20.18    0.50
 -12  -1  -7   22.65    0.62
  -5  -6  -2   65.00    0.91
  -5  -6   1  425.88    1.86
  -9  -5  -3   35.16    0.94
 -13   0   4   53.18    0.84
  -7  -6  -2   17.62    0.76
  -6  -6  -1   89.89    1.08
 -14   0   2    2.67    0.48
 -13  -1  -4    8.05    0.57
  -9  -5   0   41.25    0.98
  -9  -4   5   11.95    0.76
 -10  -4  -5    4.87    0.65
  -7  -6   0    0.36    0.64
 -10  -4   3    1.11    0.72
 -13  -2   1   77.05    0.99
  -6  -6  -3    2.85    0.58
 -15   2   1   17.27    0.47
 -12  -2   4   14.23    0.69
 -10  -5  -1   13.33    0.80
 -11  -4   2  148.57    1.47
 -14   2  -7    7.43    0.36
  -8  -4  -7   75.84    1.01
  -5  -6  -3   28.68    0.68
 -14   1  -5   73.42    0.77
  -7  -6  -3  188.33    1.52
  -8  -3   6   40.91    0.82
  -7  -3   7   55.34    0.78
  -8  -6   1  183.13    1.60
 -12  -1   5    8.99    0.63
  -6  -5  -6   11.79    0.63
  -5  -6  -1    0.88    0.55
  -9  -3  -8   10.60    0.60
  -8  -6  -2   57.00    1.02
  -7  -6  -1    6.74    0.69
 -12  -2  -6   12.28    0.58
 -13  -2   2   10.86    0.63
 -13  -2  -2   36.88    0.78
  -7  -5  -6   36.27    0.83
 -10  -4   4   54.60    1.03
  -8  -3   7  173.57    1.28
  -9  -5   3   69.94    1.14
 -13  -1   3   24.90    0.71
 -14  -1  -1   32.66    0.66
  -6  -6  -4    3.56    0.62
 -12  -3  -3    3.68    0.60
 -15   1   0    4.12    0.38
 -14  -1  -2   34.86    0.65
  -6  -4   6  123.49    1.01
  -9  -5  -4   20.71    0.83
  -8  -6   0    9.19    0.79
 -10  -2   7   31.41    0.74
 -13  -1  -5   19.60    0.60
 -11  -3   5    9.66    0.67
  -8  -5  -5    9.95    0.70
  -7  -4   6   51.19    0.84
  -7  -6  -4   16.02    0.78
 -13  -2  -3    6.39    0.56
 -14   0  -5   21.24    0.49
  -9  -6  -1   13.16    0.83
 -13  -1  -6    7.13    0.45
  -8  -5   5  136.89    1.35
 -12  -2   5    0.59    0.54
 -10  -4  -6    9.12    0.65
 -13   1  -8   22.15    0.47
  -8  -5  -6    4.99    0.65
 -10  -5   3   34.35    0.94
  -9  -3   6  116.87    1.21
 -15   1   1    4.24    0.37
  -9  -4   6   85.58    1.12
  -8  -6  -1   22.16    0.85
 -10  -4   5  120.06    1.31
  -5  -6   3    5.71    0.56
 -12  -3   3   20.42    0.75
  -7  -6   3  294.93    1.86
 -10  -5   0   10.18    0.79
  -6  -6   4  103.02    1.12
 -12  -3  -5   12.08    0.59
  -5  -6  -4   88.86    1.00
 -12  -3  -4    3.21    0.57
 -13  -1   4   24.27    0.67
 -13  -2  -4   10.92    0.54
 -11  -2  -8    0.86    0.45
  -7  -6   4    0.75    0.62
  -9  -3   7   39.48    0.84
 -14   0  -4   26.07    0.58
  -8  -6   3   13.37    0.79
  -9  -6   0    1.23    0.68
 -11  -4   4    5.05    0.67
 -10  -5  -4    5.94    0.65
 -10  -3   6   34.79    0.88
 -13  -2   3    2.85    0.54
 -11  -5   0    9.38    0.68
  -6 -10  -9    0.94    0.49
  -6 -10  -5    0.34    0.58
  -1 -11  -8    4.99    0.69
   1 -10  -8    1.73    0.62
  -1 -11  -5    0.05    0.64
  -4 -11  -5   -0.11    0.64
  -4 -10  -2    1.04    0.61
  -4  -8 -15    0.57    0.34
   1 -10  -5    2.09    0.53
  -4 -11  -9   -0.40    0.55
  -3 -11 -10    0.48    0.55
  -1 -10 -12    1.83    0.54
   1 -10 -10    0.33    0.57
  -6 -10 -10    0.49    0.43
  -4  -9 -14    2.39    0.38
  -1 -11  -4    4.61    0.63
  -7  -9  -3   -0.20    0.49
   2  -9 -10    1.52    0.55
  -1  -9 -14    4.01    0.47
  -5  -8   0    0.60    0.45
  -5 -11  -8    1.00    0.53
   0 -11  -5    4.34    0.63
  -4 -11 -10    2.95    0.52
  -7  -9 -11    6.10    0.38
   0  -9 -13    1.90    0.51
  -2  -6 -17    0.56    0.30
  -5 -10 -11    2.06    0.46
   0 -10 -12   -0.53    0.52
  -2 -11 -11    0.87    0.53
  -3 -10 -13    0.77    0.41
   1 -10  -9   -0.89    0.59
  -5 -10 -12    0.68    0.39
  -3  -9 -14    0.50    0.40
  -7 -10  -8    0.82    0.42
  -8  -8 -11   -0.25    0.32
  -3 -11 -11    0.24    0.50
  -1 -11 -11    0.41    0.53
  -1 -10 -13    1.26    0.46
  -5 -11  -4   -0.23    0.59
   2 -10  -8    2.27    0.57
  -4 -11  -3    0.16    0.62
   0 -11 -10    1.87    0.59
   1 -11  -7    1.05    0.59
   0  -8 -15    1.52    0.39
  -5 -11  -7   -0.02    0.54
   1 -10  -3    2.48    0.51
   0  -9 -14    1.11    0.42
   1 -11  -8    3.55    0.62
  -2 -12  -9    3.64    0.58
  -7 -10  -4    1.03    0.50
   0 -11  -3    0.98    0.59
  -2 -10  -1    3.78    0.55
  -6 -11  -8   -0.49    0.44
  -4 -11 -11    0.99    0.45
  -6 -10  -2    0.60    0.55
  -3 -12  -9    0.04    0.51
   3  -9  -7    1.26    0.50
   1  -9 -13    0.51    0.47
  -3 -11 -12    0.75    0.43
  -1 -12  -9    1.49    0.60
   2 -10 -10    2.08    0.55
  -3  -9 -15    0.18    0.30
  -2  -8 -16    0.22    0.29
  -4 -12  -5    1.42    0.61
  -4 -12  -6    4.67    0.62
  -1 -11 -12    0.70    0.46
  -7 -10  -7    0.17    0.46
   0 -12  -7   14.45    0.71
  -7 -10 -10    2.61    0.35
  -6 -11  -5    3.36    0.54
  -6 -11  -9    0.74    0.41
  -2 -12 -10    2.77    0.53
   0 -12  -5    3.93    0.68
  -4 -12  -9    0.27    0.47
  -3 -12 -10   -0.69    0.48
  -3 -10 -14    1.76    0.33
   0 -12  -9    3.54    0.61
  -4 -11 -12   -0.09    0.36
  -2 -11 -12    0.63    0.45
  -1 -12  -8    4.29    0.66
  -5 -11  -2    4.20    0.60
   0 -11 -11    0.47    0.53
   1 -11  -9    3.07    0.63
  -1 -12 -10    2.09    0.55
   1 -11  -4    0.81    0.59
  -1  -9 -15    0.68    0.34
  -1 -10 -14    1.80    0.39
   2 -11  -6    0.42    0.56
   2 -11  -8    1.73    0.56
  -5 -12  -8    4.10    0.49
  -4 -12 -10    0.20    0.42
  -2 -12 -11    2.64    0.48
  -5 -11 -11    3.07    0.40
  -6 -11  -3    3.05    0.54
  -5 -12  -6   -0.06    0.51
   3 -10  -8    9.26    0.57
  -1 -12 -11    0.31    0.47
  -3 -12 -11    0.78    0.42
  -3 -12  -2    1.33    0.65
  -4 -12  -3    4.77    0.62
   3 -10  -6    1.96    0.52
  -3 -11 -13    0.15    0.34
  -1 -13  -6    8.25    0.67
  -2 -13  -6    1.19    0.63
  -6 -11 -10    1.00    0.36
  -1 -11 -13    1.60    0.40
  -2 -13  -8    0.49    0.55
   0 -12  -3    2.17    0.62
   1 -12  -8    1.99    0.63
   1 -11 -11    3.61    0.54
   2 -11 -10    2.63    0.54
  -3 -13  -8    3.79    0.53
  -5 -12  -7    1.88    0.52
  -1 -13  -7    1.10    0.63
  -2 -13  -9   -0.55    0.50
  -6 -11  -2    1.75    0.54
  -3 -13  -4    0.29    0.63
  -1 -13  -9    4.37    0.57
  -6  -9   0    4.13    0.51
   0 -13  -7    3.13    0.60
   0 -12  -2    0.14    0.59
  -4 -12 -11   -0.46    0.35
  -3 -13  -9    0.44    0.47
  -2 -12 -12    1.48    0.39
   0 -11 -13    2.36    0.42
   2 -12  -7    3.84    0.59
  -4 -13  -6    2.33    0.54
  -1 -12 -12   -0.11    0.41
  -1 -12  -1   -0.17    0.58
  -6 -12  -8    0.20    0.37
   1 -12  -9    2.30    0.60
   0 -13  -9    6.07    0.59
  -3 -12 -12   -0.22    0.34
   2 -12  -8    0.50    0.55
  -6 -10   0    1.93    0.51
   0 -12 -11    1.86    0.50
  -6  -9   1    4.29    0.47
   3 -11  -8   46.39    0.79
  -6 -12  -5    2.73    0.49
  -1 -13 -10   -0.44    0.48
   4  -9  -6    3.65    0.46
   1 -12  -2    3.49    0.62
  -6 -12  -6    1.76    0.47
  -6 -11  -1    3.62    0.54
  -6 -12  -9    1.99    0.33
  -3 -13  -2   -0.44    0.59
   2 -10  -1    0.55    0.45
   0 -13 -10   -0.09    0.47
  -5 -13  -7    4.11    0.44
  -2 -11 -14    0.41    0.26
  -1 -14  -6   18.57    0.70
   1 -13  -9    0.04    0.53
   1 -12 -11    0.09    0.47
  -5 -13  -5    2.14    0.49
  -3 -12   0    1.69    0.62
  -1 -10 -15    0.39    0.26
  -1 -14  -5    2.64    0.66
   3 -11  -9    4.24    0.52
   2 -12 -10    1.08    0.52
  -1 -11 -14    2.25    0.32
   2 -12  -9    1.53    0.55
  -2 -14  -6    6.82    0.58
  -3 -13 -10    0.20    0.41
  -5 -13  -8    0.82    0.38
  -2 -13 -11    1.64    0.38
   1 -11 -13    1.81    0.39
  -5 -12  -1    0.88    0.56
  -5 -13  -6    4.66    0.50
  -2 -14  -8    0.46    0.49
  -1 -14  -8    0.61    0.52
   3 -11 -10    4.52    0.54
  -4 -13 -10   -0.43    0.33
   2 -11 -12    0.47    0.43
  -1 -12   0    0.67    0.58
   1 -11   0   23.76    0.67
  -5 -11   0    3.53    0.56
  -3 -14  -4    1.40    0.61
   3 -12  -7    4.66    0.63
   3 -12  -6    0.41    0.62
  -2 -12 -13    0.08    0.30
  -3 -13 -11    2.40    0.36
   2 -11  -2    0.74    0.53
   0 -14  -7   14.96    0.65
   1 -13 -10    0.08    0.49
  -4 -11   1   -0.07    0.55
   3 -11  -4    4.48    0.58
  -3 -14  -8    1.81    0.45
   1 -13  -3    0.94    0.68
   0 -12 -12    0.80    0.41
  -5 -13  -9   -0.36    0.32
   2 -12  -2    0.50    0.58
  -2 -14  -9   -0.70    0.43
   2 -13  -8    0.95    0.60
   1 -13  -2    2.61    0.64
  -4 -13  -3    0.18    0.57
   4  -9  -5    0.35    0.43
   0 -11 -14    0.04    0.29
   1 -12 -12    0.71    0.40
   3 -12  -4    1.12    0.60
  -4 -14  -7    1.62    0.43
  -1 -12 -13    0.66    0.31
  -2 -12   1    4.82    0.61
  -4 -13  -1   -0.25    0.57
   2 -13  -9    1.81    0.54
  -1 -13 -11   -0.05    0.40
   1 -12  -1    1.61    0.62
   2 -12 -11    0.34    0.47
  -4 -14  -4    1.24    0.54
  -4 -14  -5    0.12    0.49
  -2 -14  -2    0.49    0.65
  -3 -14  -9    0.62    0.39
   1 -14  -4    0.62    0.66
  -1 -12   1    4.40    0.59
   1 -14  -8    3.16    0.57
   0 -14  -8    0.09    0.54
   0 -12 -13    0.68    0.33
  -5 -10   2    2.01    0.50
  -3 -14  -2    0.15    0.61
   3 -12  -9   16.55    0.61
   1 -13 -11    2.29    0.45
   3 -10  -1   57.51    0.77
  -4 -14  -3    0.17    0.53
   1 -12   0   79.50    1.06
  -4 -14  -6   -0.01    0.45
   2 -11   0    3.70    0.49
   0 -12   1   76.84    1.00
   1 -14  -9    1.13    0.51
   2 -13 -10    0.07    0.48
   3 -12 -10    1.66    0.49
   2 -13  -2    1.33    0.62
   2 -14  -6    0.74    0.56
  -2 -13   0    3.20    0.68
   2 -14  -5   -0.54    0.65
  -3 -14  -3   -0.07    0.57
  -1 -15  -4    1.17    0.61
   0 -15  -5    5.73    0.62
  -4 -13   0    1.08    0.58
  -5 -13  -1    3.17    0.55
  -2 -15  -6    6.97    0.53
   0 -11   2   -0.25    0.52
   3 -13  -4    3.26    0.67
  -3 -14  -1    5.35    0.63
   2 -12  -1    1.50    0.60
   0 -15  -4    4.72    0.68
   2 -12 -12    0.88    0.39
  -5 -14  -4    3.77    0.46
  -3 -15  -5    7.61    0.51
  -5 -14  -7    0.34    0.33
   4 -12  -6    0.29    0.57
   2 -14  -7    4.65    0.62
   3 -11  -1    1.68    0.52
  -3 -15  -4    3.12    0.54
  -2 -13   1    1.43    0.61
  -2 -15  -8    0.98    0.41
   2 -14  -3    5.89    0.73
   4 -12  -5    0.59    0.59
   1 -13  -1    2.87    0.69
  -1 -13   1    1.29    0.67
   1 -12 -13   -0.50    0.32
   1 -15  -5    6.14    0.67
   3 -13  -3    0.47    0.68
   3 -13  -9    1.29    0.52
   2 -12   0   37.02    0.78
   1 -15  -6    0.29    0.56
  -5 -14  -5   -0.57    0.41
   1 -15  -4    3.53    0.69
  -5 -11   2    2.57    0.53
  -2 -15  -7    0.01    0.46
  -4 -14  -1   -0.03    0.55
   2 -13 -11    2.95    0.43
   0 -13   1    5.79    0.61
   2 -14  -9    1.78    0.51
   3 -13  -8    0.57    0.56
  -1 -15  -9   -0.25    0.38
   4 -10  -2    3.04    0.46
  -3 -14   0    0.36    0.63
   2 -14  -2   -0.01    0.70
   0 -14 -11    2.39    0.37
   1 -13 -12    0.04    0.34
  -1 -11   3    1.10    0.52
   3 -14  -5   -0.22    0.63
   0 -15  -7   -0.05    0.53
   4 -12  -9    3.61    0.52
  -4 -15  -4    4.98    0.46
   3 -14  -4    0.10    0.67
  -2 -15  -2    3.32    0.65
  -5 -14  -6    0.75    0.38
  -1 -15  -1    1.34    0.68
   2 -15  -5    0.57    0.64
   2 -15  -6   -0.05    0.54
   3 -14  -7    7.95    0.59
   1 -15  -7    5.77    0.59
   4 -13  -6    3.30    0.62
   4 -13  -5    1.93    0.63
  -2 -13   2    1.50    0.62
   0 -15  -9    1.40    0.43
  -1 -13   2    1.59    0.63
   4 -10  -1    1.66    0.45
  -4 -15  -3    3.53    0.49
   4 -13  -7   29.33    0.72
   2 -14 -10    0.87    0.42
   4 -13  -4    1.72    0.63
  -1 -16  -4    4.98    0.59
   0 -16  -5   43.20    0.76
  -3 -13   2   12.62    0.67
  -3 -15  -1   -0.12    0.57
   1 -15  -9    2.41    0.44
   2 -15  -4    4.48    0.70
   3 -12   0    2.14    0.60
  -3 -15  -3    1.48    0.55
   2 -15  -7    1.07    0.54
  -1 -15   0    6.14    0.72
  -1 -16  -7    1.38    0.43
  -4 -15  -6    2.80    0.39
  -2 -15   0    4.90    0.64
  -2 -16  -3    3.10    0.56
  -3 -11   3    0.45    0.54
   4 -11  -1   23.62    0.66
   3 -14  -9    0.07    0.46
  -2 -16  -7    3.27    0.39
   3 -15  -5   -0.73    0.60
   3 -14  -8    2.75    0.54
  -1 -16  -6    1.14    0.47
   1 -16  -6    4.93    0.53
   3 -15  -6    1.53    0.58
   5  -9  -3    3.96    0.47
  -3 -16  -4    2.05    0.45
   0 -16  -2    3.23    0.62
  -3 -15   0    4.77    0.61
   4 -14  -6    1.54    0.61
   3 -15  -4    1.26    0.66
   0 -16  -8    0.93    0.39
   2 -15  -9    0.81    0.42
   0 -16  -3    5.40    0.66
  -2 -14   2   29.81    0.82
   1 -15 -10    0.10    0.34
   1 -16  -2   -0.65    0.66
   1 -16  -3    3.72    0.64
   5 -12  -4    4.02    0.64
   4 -14  -7    3.58    0.54
   2 -16  -5   -0.81    0.57
   3 -15  -7    5.92    0.54
   5 -11  -4    0.27    0.56
   5 -10  -3    2.09    0.48
   2 -14 -11    2.66    0.35
   2 -12   2    0.66    0.62
   1 -16  -8    1.63    0.41
   2 -14   1   29.37    0.85
  -3 -13   3    0.54    0.60
   0 -11   4    2.67    0.55
  -3 -14   2   13.46    0.68
  -4 -14   1    2.37    0.56
  -2 -16  -1    5.53    0.61
   5 -10  -2   21.48    0.60
  -2 -16  -2    1.27    0.56
   5 -11  -2    0.45    0.55
   1 -16  -7    1.74    0.48
  -1 -12   4    3.88    0.63
   3 -13   1    4.87    0.71
   2 -16  -2    1.66    0.69
   4 -13  -2    3.46    0.67
   1 -10   4    0.20    0.50
   0 -17  -4    0.59    0.51
  -4 -11   4    0.35    0.52
  -2 -15   1    1.89    0.64
   0 -13   3    1.75    0.69
  -2 -16   0    0.69    0.58
   5 -13  -7    3.13    0.51
   2 -16  -7    7.61    0.50
   4 -15  -4   -0.07    0.64
  -1 -15   2    2.64    0.69
  -1 -17  -5    4.68    0.43
   2 -16  -1    1.18    0.68
   2 -15 -10    2.26    0.34
   4 -13   0    3.24    0.61
   2 -15   0    0.26    0.68
   4 -15  -6    1.83    0.56
  -2 -14   3    2.19    0.63
  -4 -13   3    0.78    0.55
   0 -15   2   19.32    0.79
   1 -17  -5    2.94    0.51
   3 -16  -3    2.39    0.67
   3 -16  -6    3.79    0.55
   3 -15  -8    3.05    0.49
   2 -14   2    4.19    0.73
   1 -16  -9    1.05    0.33
   3 -15  -9    0.08    0.40
   1 -11   4    0.91    0.55
   3 -14   1    1.13    0.67
   4 -15  -5   -0.06    0.58
   3 -16  -4    0.91    0.61
   4 -14  -9    0.96    0.43
   2 -15   1   35.83    0.92
  -3 -15   1    1.23    0.58
  -3 -16  -2    0.79    0.49
   4 -15  -7    4.87    0.53
   3 -16  -2    4.83    0.72
   1 -17  -6    1.65    0.41
   1 -17  -2    0.91    0.60
  -2 -15   2    0.08    0.63
  -3 -14   3    2.71    0.57
  -3 -16  -1    3.18    0.52
   1 -14   3    1.02    0.72
  -4 -12   4    2.29    0.54
   5 -13  -3    0.79    0.66
   5 -14  -4    0.53    0.63
   2 -17  -4   -0.18    0.52
   0 -10   5    3.56    0.50
   2 -17  -5    0.40    0.49
   1 -17  -3    0.09    0.56
   3 -16  -7    1.51    0.47
  -1 -17  -1    3.57    0.57
   1 -17  -1    0.15    0.61
  -1 -16   1    1.61    0.64
   3 -16  -1    0.49    0.68
   2 -17  -2   -0.54    0.61
   2 -17  -3    3.17    0.61
   4 -14   0   48.95    0.99
  -1 -15   3    2.56    0.68
   5 -14  -7    0.88    0.50
  -3 -15   2    2.43    0.53
   0 -15   3    6.40    0.73
   2 -16  -9    1.50    0.32
   3 -15   1    2.98    0.70
  -1 -17   0    1.24    0.55
  -3 -12   4    2.36    0.59
   0 -16   2    5.57    0.68
  -1 -16   2    0.54    0.59
  -2 -15   3    0.44    0.60
   4 -12   2    4.52    0.63
   6 -12  -4    0.02    0.55
   5 -13  -1    0.62    0.67
   3 -17  -4    5.22    0.56
   4 -14   1    1.44    0.72
   4 -16  -6    0.44    0.50
   3 -13   3    4.31    0.70
   3 -17  -5    0.32    0.49
  -2 -16   2    3.29    0.58
   2 -16   1   16.90    0.80
   5 -13   0   25.10    0.79
   1 -10  -7    7.91    0.65
  -1 -11  -7   21.12    0.82
   2  -9  -8   18.30    0.68
   2  -9  -7   12.28    0.62
  -2 -11  -5   17.44    0.82
  -2 -11  -9   14.49    0.76
  -3 -10  -2   27.42    0.75
   1 -10  -6    5.44    0.59
  -5 -10  -3    5.00    0.64
  -6  -9  -2   16.69    0.67
   2  -9  -9   65.82    0.94
   0 -10 -11   10.67    0.66
  -2 -10  -2   99.75    1.10
   2  -9  -6   21.09    0.64
  -4 -11  -6   25.22    0.81
  -1 -11  -9   13.67    0.73
  -5  -9  -1  153.93    1.25
   1  -9  -3   54.57    0.77
  -4 -10 -12   17.58    0.57
   1  -9 -12    9.90    0.60
  -2 -11 -10   23.07    0.75
  -6 -10  -4   88.35    1.08
  -2 -10 -12   49.21    0.84
   0 -10  -3   88.63    1.01
   0 -11  -7  114.90    1.26
  -2  -9 -14   10.16    0.50
  -1  -7 -16   34.32    0.56
  -1  -9  -1  389.21    1.69
   0 -11  -6    5.18    0.69
  -4 -11  -4  183.43    1.51
  -1 -11 -10    5.83    0.61
  -3 -10 -12   10.84    0.58
   3  -8  -8    4.30    0.49
   0  -9  -2   82.51    0.90
   3  -8  -7   18.89    0.56
   0 -11  -9    6.40    0.64
  -3  -9   0  147.47    1.14
  -5 -10  -2   94.56    1.11
  -3 -11  -4   12.27    0.71
  -5 -11  -5   26.64    0.79
  -7  -8  -1    7.50    0.53
  -2 -10 -13    5.13    0.47
  -1  -8 -15    9.50    0.47
  -2  -9   0   20.24    0.56
  -4  -9   0   22.50    0.62
  -3 -11  -3   12.81    0.73
   3  -8  -6   38.59    0.63
   2  -9  -4   71.11    0.84
  -5 -11  -6   12.40    0.67
   2  -9 -11    1.83    0.53
   0 -11  -8    3.58    0.67
   1 -10 -11   10.33    0.62
   1 -10  -4    8.73    0.57
  -6  -9  -1   81.50    0.97
   2  -9  -5   37.11    0.68
   0 -11  -4    7.45    0.66
  -4 -10  -1   41.77    0.84
   0 -10  -2    6.26    0.53
   2 -10  -7    2.22    0.57
  -6 -10  -3    9.83    0.62
   2 -10  -6   55.84    0.90
  -2 -12  -6    1.70    0.68
   1 -11  -6   23.30    0.77
  -7  -9  -2   13.94    0.60
  -2 -12  -8   20.61    0.77
  -4  -8   1   -0.41    0.40
  -7 -10  -9    4.33    0.42
  -2 -12  -5   12.42    0.75
  -3 -12  -8   21.84    0.71
  -3 -11  -2    8.10    0.66
  -1 -12  -6   32.30    0.87
  -2 -11  -2   44.39    0.88
  -6 -11  -7    7.61    0.55
   2 -10  -5   12.58    0.61
  -6  -8   0   18.28    0.58
  -3 -12  -7   25.81    0.79
  -1 -12  -5  137.80    1.39
  -3 -10  -1  189.40    1.39
   2  -9  -3  183.18    1.18
  -5 -10  -1   22.25    0.72
  -7 -10  -5    6.31    0.54
  -1 -12  -7   29.57    0.86
  -7 -10  -6    5.60    0.52
   3  -9  -8   38.84    0.74
  -4 -11  -2   83.76    1.09
   1 -11  -5   -0.30    0.58
  -3  -8 -16   16.05    0.36
  -2 -12  -7   30.45    0.87
  -5 -11  -3  170.97    1.42
   0 -10 -13   14.41    0.55
   1 -10 -12   12.38    0.59
   2  -9 -12    6.95    0.53
   0 -12  -6   17.22    0.79
   3  -9  -6   62.66    0.81
  -4 -10 -13    5.74    0.42
   2 -10  -9   15.14    0.68
  -5  -8   1   41.99    0.67
   1 -11 -10   18.01    0.69
  -1 -10  -1    1.85    0.52
  -6 -11  -4   12.35    0.62
  -3  -9   1  127.99    1.06
  -2 -10 -14    8.04    0.41
   1 -10  -2  125.74    1.10
   3  -9  -9   58.65    0.84
  -4 -12  -4    5.98    0.64
  -6 -11  -6   10.84    0.59
  -3 -11  -1    9.72    0.68
  -2  -9   1   15.26    0.54
  -3 -10   0   14.53    0.64
  -4  -9   1   15.22    0.57
   0 -11  -2   26.72    0.73
  -2 -10   0   36.06    0.73
   2 -10  -4   89.26    0.97
   2 -11  -7   15.70    0.73
  -1 -12  -4   14.81    0.78
  -5  -9   0   17.02    0.62
  -7  -9  -1   28.79    0.65
   0 -11 -12    6.20    0.51
   1 -11  -3    4.92    0.57
   0 -12  -8   51.86    0.99
  -3 -12  -3    2.47    0.65
  -1 -11  -1   92.08    1.08
  -4 -11  -1   12.83    0.70
  -4 -10   0   86.05    1.01
   0 -12  -4    7.71    0.71
  -5 -12  -5    7.00    0.60
   1 -12  -6    0.72    0.63
   2 -10  -3    5.36    0.51
  -6 -10  -1    2.44    0.53
  -2  -9 -15    3.85    0.36
   2 -11  -5   19.27    0.74
   0 -12 -10    6.25    0.60
  -2 -11 -13    4.50    0.42
  -3 -12  -4   35.69    0.90
   3 -10  -7   69.39    0.92
  -2 -12  -2   36.75    0.91
  -5 -12  -4   42.92    0.85
   2 -10 -11    0.25    0.50
   1 -10 -13    2.87    0.45
   3  -9  -4  107.55    0.95
   3  -9  -5    6.83    0.50
   1 -10  -1   67.53    0.83
  -1 -13  -5    6.70    0.71
   1 -12  -4   17.43    0.76
   1 -11  -2    4.61    0.56
   1 -12  -5   27.16    0.85
  -2 -11  -1  197.10    1.49
  -5 -11  -1   85.66    1.05
  -5 -10   0   57.12    0.87
  -4 -12  -2   29.54    0.82
   0 -10 -14    4.76    0.41
  -3 -10   1   20.75    0.66
   2 -11  -9    7.08    0.62
   2 -10 -12    6.91    0.53
  -2 -10   1   79.57    0.92
   0 -13  -6   52.69    0.98
   3 -10  -9    6.84    0.59
   1 -11 -12   14.34    0.56
  -2 -13  -7   20.06    0.76
   1 -12 -10   -0.99    0.53
   0 -13  -5    5.34    0.67
  -6 -12  -7    8.32    0.47
  -4 -10   1   12.73    0.59
  -1 -11   0  302.45    1.71
  -5 -12  -3   15.03    0.68
  -4 -13  -5    9.47    0.63
  -2 -12  -1    1.34    0.66
   2 -11  -4    0.84    0.55
  -3 -12  -1    2.47    0.58
   2 -11  -3    3.90    0.54
  -5  -9   1  122.28    1.06
   2 -12  -6    0.45    0.62
  -1 -10   1    6.18    0.53
  -3  -9   2   10.76    0.51
   1 -12  -3   64.79    0.99
  -4 -13  -4   15.39    0.69
  -2 -11   0   66.74    0.98
   2 -10  -2   30.18    0.68
   3 -11  -7    5.70    0.63
  -3 -11   0   36.67    0.83
   2 -12  -5   32.48    0.87
  -1 -13  -8   20.11    0.74
  -5 -12  -2  245.27    1.60
  -6 -12  -4    5.05    0.53
  -1 -13  -4   14.21    0.77
   3 -11  -6   64.20    0.95
  -4  -9   2   16.18    0.54
   1 -13  -6   13.41    0.76
   1 -13  -7   28.73    0.84
  -4 -12  -1   11.03    0.70
   3 -10  -4    1.79    0.46
   0 -13  -8    7.69    0.64
   0 -13  -4   76.58    1.14
   3 -10  -5   61.71    0.86
   1 -13  -5   12.89    0.76
   1 -10   0   40.61    0.73
   0 -13  -3   48.63    1.02
   3 -11  -5   16.48    0.69
   2 -12  -4   28.08    0.81
   2 -11 -11   10.47    0.57
  -2 -13 -10    9.24    0.51
  -2 -13  -2    9.84    0.72
  -5 -10   1   77.98    0.95
  -4 -11   0   32.69    0.80
   3 -10  -3   34.36    0.70
   1 -11  -1   35.25    0.78
   0 -10   1   47.78    0.76
   3 -10 -10   32.74    0.72
   1 -13  -4   12.02    0.78
  -3 -13  -3   44.75    0.92
   1 -13  -8   -0.08    0.58
  -6 -12  -3   28.14    0.68
  -5 -13  -4    5.59    0.55
  -2 -11   1  147.61    1.27
  -5  -9   2   32.29    0.64
  -1 -11   1   74.85    0.95
  -3 -11   1    8.59    0.63
   0 -13  -2   24.65    0.87
  -2 -12   0   46.99    0.94
  -3 -10   2   48.62    0.79
  -2 -10   2  234.24    1.41
  -4 -13  -2   11.92    0.66
   0 -14  -6   23.11    0.79
   2 -12  -3   15.98    0.70
   4 -10  -7   12.51    0.59
  -2 -13  -1   49.33    1.00
   0 -14  -5   17.93    0.78
   2 -13  -6   23.82    0.78
   4 -10  -6   46.33    0.78
   2 -13  -7   18.78    0.73
  -1 -14  -7    6.65    0.62
  -1 -13  -1   69.49    1.12
  -3 -13  -1    1.38    0.65
  -5 -13  -3    7.77    0.58
  -4 -10   2   35.29    0.73
  -1 -10   2   85.97    0.93
   3 -11  -3   19.08    0.66
  -2 -14  -7   10.67    0.62
   3 -12  -5   55.47    0.99
   3 -12  -8   14.97    0.68
  -1 -14  -9    8.12    0.53
   0 -11   1    3.32    0.52
   2 -13  -5  125.84    1.34
   2 -13  -4    1.05    0.67
   4  -9  -4    9.77    0.50
  -6 -10   1   37.70    0.70
   0 -13 -11    9.68    0.49
   2 -11  -1   86.81    1.01
   3 -10  -2  175.83    1.23
   1 -14  -6   37.30    0.88
   2 -10   0  255.85    1.42
   1 -14  -5   12.98    0.76
   0 -14  -9    7.04    0.54
   0 -14  -3   88.85    1.22
  -1 -14  -4   39.11    0.91
  -3  -9   3   -0.09    0.43
   0 -14  -4   15.78    0.80
  -5 -13  -2   14.23    0.62
  -2 -11   2   42.51    0.81
  -5 -12   0   95.45    1.08
  -3 -11   2   82.55    1.03
   4 -11  -7   24.14    0.72
   4 -11  -6    8.37    0.61
  -5 -11   1   22.40    0.69
  -3 -13   0   10.86    0.73
  -4  -9   3   53.96    0.73
  -4 -12   0   27.38    0.76
  -1 -13 -12   11.12    0.42
   4 -11  -8    0.80    0.53
  -1 -11   2   29.82    0.70
  -2 -14 -10   14.46    0.47
   4 -11  -5   38.06    0.79
   0 -14  -2    2.59    0.67
   1 -14  -3    8.15    0.76
   1 -14  -7    8.16    0.65
   2 -13  -3   15.32    0.80
  -1 -14 -10    4.76    0.44
   4 -10  -4    5.48    0.52
   3 -13  -6   12.39    0.73
  -1 -15  -6   10.42    0.64
  -1 -15  -5   14.98    0.70
  -4 -11   2    1.67    0.56
   4 -10  -5    6.81    0.54
   0 -14 -10    4.15    0.47
   3 -12  -3   21.65    0.73
  -3 -12   1   28.09    0.80
  -2 -14  -1   20.99    0.79
   3 -13  -5   47.00    0.95
  -1 -14  -1   25.94    0.89
  -1 -13   0    3.70    0.66
  -1 -15  -7    4.70    0.54
   3 -13  -7    6.20    0.63
   0 -13 -12    3.72    0.38
   3 -11  -2  273.34    1.64
   0 -10   2   11.34    0.53
   1 -14  -2   51.33    1.04
   3 -12  -2   26.88    0.77
   2 -10   1  113.37    1.02
  -1 -15  -8    7.40    0.49
   2 -14  -4   -0.27    0.65
   0 -15  -6    8.63    0.64
  -2 -12   2   52.89    0.94
  -4 -12   1    2.92    0.59
   4 -12  -7   16.08    0.69
  -4 -10   3   35.06    0.71
   4 -11  -3   20.44    0.67
  -1 -12   2   75.09    1.06
   1 -14 -10   15.50    0.54
   0 -15  -8    5.78    0.51
   2 -13  -1   33.72    0.92
   4 -11  -4   40.98    0.83
  -1 -14 -11   12.17    0.41
   3 -10   0   36.36    0.71
  -2 -14   0    8.76    0.73
  -3 -10   3  106.31    1.02
   4 -12  -8   57.25    0.90
   4 -10  -3   22.19    0.62
  -3 -13   1   20.91    0.78
   1 -14  -1   66.11    1.10
   4 -12  -4   84.51    1.07
  -2 -10   3   12.03    0.55
   2 -11   1   81.50    0.99
  -3 -12   2    9.98    0.68
   1 -13   0    9.63    0.70
   0 -15  -3   22.38    0.85
   0 -15  -2   11.13    0.78
   0 -12   2   18.35    0.73
   0 -10   3   29.44    0.69
  -4 -14  -2   11.45    0.64
  -3 -15  -8    5.64    0.39
   3 -14  -6   19.58    0.75
   3 -13  -2   13.68    0.72
   1 -15  -8    6.38    0.54
   1 -15  -3   76.08    1.17
   3 -11   0   82.05    1.00
  -2 -15  -3   14.66    0.72
   2 -14  -8    9.40    0.63
  -4 -13   1    1.87    0.60
  -3  -9   4  162.65    1.11
   5 -10  -5  140.70    1.14
  -1 -10   3  279.83    1.51
  -5 -12   1  108.85    1.12
  -2 -15  -1    8.41    0.69
   3 -13 -10    5.68    0.50
   1 -15  -2   21.84    0.87
   3 -12  -1   86.88    1.07
  -4 -15  -5    6.25    0.46
  -1 -14   0   17.39    0.81
  -4 -12   2   12.62    0.66
  -4 -11   3   17.74    0.65
   2 -12   1   55.49    0.92
   4 -12  -3    6.10    0.62
   2 -14  -1   43.00    1.00
   0 -11   3    7.02    0.60
   3 -14  -3   18.86    0.85
   2 -10   2   11.79    0.55
  -4 -14   0   48.02    0.88
  -1 -16  -5   19.94    0.65
   1 -14 -11    3.55    0.39
   2 -15  -3   25.18    0.89
  -2 -12   3   91.57    1.13
   2 -13   0    2.23    0.63
   4 -11  -2   60.22    0.91
   5 -11  -6    8.82    0.59
   0 -16  -4   10.38    0.65
   1 -14   0    5.12    0.72
   3 -10   1   25.96    0.65
   0 -13   2   71.68    1.11
  -1 -12   3   62.64    1.00
  -2 -11   3    5.71    0.59
   5 -11  -5  182.91    1.36
   1 -10   3   12.38    0.58
   1 -15  -1   34.16    0.92
  -1 -14   1   82.02    1.22
  -3 -12   3   26.68    0.77
  -3 -15  -2   13.60    0.65
  -2 -14   1   23.52    0.84
   2 -11   2   31.20    0.73
   3 -14  -2   33.20    0.95
  -3 -10   4   16.04    0.58
   2 -15  -2   18.13    0.84
   1 -16  -5    6.82    0.64
   0 -15 -10    3.61    0.36
   1 -16  -4   27.12    0.82
   0 -14   1   53.18    1.04
   0 -16  -6    5.59    0.55
   3 -13  -1   12.98    0.77
   3 -11   1   11.62    0.61
  -2 -10   4   23.74    0.64
   2 -13   1   38.60    0.91
   1 -11   3   53.70    0.87
   5 -10  -4   90.36    0.96
  -3 -14   1   15.35    0.73
  -4 -13   2    8.55    0.64
   0 -12   3   15.04    0.69
   4 -13  -8   17.97    0.66
   3 -13   0   38.26    0.94
   4 -12  -2   69.23    1.02
  -4 -10   4   11.07    0.55
   4 -13  -3   20.93    0.80
  -3 -16  -5   15.18    0.50
  -5 -11   3  214.62    1.36
   4 -10   0  172.21    1.22
   4 -13  -9   10.11    0.54
   5 -12  -6   14.66    0.66
   2 -14   0   13.40    0.80
   5 -12  -5   19.81    0.72
  -1 -16  -8   14.69    0.45
   2 -15  -1   10.56    0.80
   5 -11  -3   47.71    0.85
  -1 -14   2    0.38    0.69
   4 -12  -1   53.96    0.96
  -1 -11   4    0.69    0.55
   4 -14  -4   35.22    0.90
  -3 -16  -3    7.88    0.52
   3 -15  -3   26.94    0.88
   5 -12  -7   10.84    0.62
   4 -14  -5   29.34    0.82
   3 -12   1   10.25    0.66
  -1 -13   3    1.30    0.67
  -2 -13   3   12.99    0.74
  -1 -16  -1   21.61    0.78
  -4 -12   3   16.94    0.67
  -1 -10   4   -0.43    0.45
  -1 -15   1    8.64    0.73
   4 -11   0   40.17    0.78
   0 -14   2    0.70    0.66
   2 -16  -6   20.79    0.69
   4 -14  -3   15.06    0.80
  -2 -16  -6    9.88    0.49
   2 -15  -8    6.31    0.54
   1 -12   3   16.76    0.75
   3 -15  -2   33.82    0.95
   0 -16  -7    7.02    0.49
   3 -10   2   12.63    0.56
   0 -15   1   12.67    0.78
   2 -16  -3    9.55    0.72
   1 -15   0    8.26    0.79
   1 -16  -1   14.51    0.79
   3 -14 -10   14.98    0.49
   2 -13   2   84.36    1.15
   4 -12   0   10.06    0.64
  -2 -12   4   19.01    0.72
  -4 -15  -2   26.21    0.66
  -3 -11   4   79.54    0.98
   4 -14  -2   27.84    0.90
   3 -14  -1   39.44    1.00
   3 -11   2   35.18    0.77
   5 -13  -5   15.13    0.72
  -1 -16   0   13.65    0.72
   2 -16  -4    9.09    0.68
   5 -13  -6   70.71    1.00
   5 -13  -4    3.37    0.66
   3 -14   0   76.50    1.17
   4 -13  -1   33.94    0.87
   5 -12  -3   24.37    0.74
   0 -17  -5    4.89    0.49
   0 -10   4   23.81    0.62
   4 -10   1   34.51    0.73
   0 -12   4   14.95    0.74
  -3  -9   5   96.56    0.89
  -1 -14   3   17.13    0.80
   5 -10  -1   23.25    0.63
   3 -16  -5   20.18    0.72
   1 -17  -4   24.45    0.69
   4 -14  -8   21.39    0.65
   2 -16  -8    7.76    0.47
   0 -14   3   89.60    1.27
   4 -15  -3   11.05    0.76
   4 -11   1   69.06    0.94
  -2 -10   5  124.96    1.09
  -3 -10   5    1.06    0.49
   3 -12   2   67.89    1.04
   5 -11  -1  159.56    1.33
   1 -13   3   73.85    1.12
  -2 -17  -3    5.68    0.47
   4 -12   1   51.28    0.93
   1 -12   4   28.99    0.80
   0 -17  -6    8.06    0.46
   4 -15  -2   50.76    1.01
   3 -13   2   65.49    1.07
  -3 -16   0   11.59    0.59
   5 -12  -2   35.37    0.86
   5 -14  -5   18.24    0.72
  -1 -11   5   32.34    0.78
   5 -12  -1  181.18    1.47
  -2 -16   1    8.51    0.63
  -1 -10   5   29.48    0.68
  -1 -13   4  113.96    1.29
   5 -14  -6   18.90    0.69
   0 -17  -3   28.91    0.72
   3 -15  -1   11.57    0.79
   5 -14  -3   62.85    1.04
   4 -14  -1   37.41    0.96
  -3 -13   4   81.44    1.06
  -2 -13   4   19.78    0.76
   0 -13   4   14.74    0.77
   3 -11   3  227.10    1.52
   0 -16   1   29.83    0.90
   5 -10   0   37.77    0.75
   4 -13   1   13.83    0.80
   3 -15   0   60.21    1.13
   0 -11   5   11.12    0.61
   5 -11   0    7.27    0.59
   2 -17  -6   11.39    0.52
   4 -10   2  154.56    1.21
   2 -15   2    7.52    0.78
  -1 -12   5   13.50    0.69
  -2 -11   5  109.56    1.11
   4 -11   2   22.85    0.71
   3 -12   3  232.48    1.66
   3 -14   2   73.14    1.19
  -2 -12   5    1.41    0.60
  -3 -11   5   36.30    0.76
   5 -12   0  106.77    1.18
   1 -13   4  177.24    1.58
   4 -16  -5   15.04    0.65
   4 -16  -3    8.43    0.69
   2 -17  -1    9.30    0.69
   5 -13  -2  169.43    1.50
   3 -10   3  251.78    1.49
   2 -16   0   14.94    0.84
   1 -10   5    3.52    0.53
   0 -12   5  104.54    1.17
   1 -15   3  147.79    1.55
   4 -16  -2    7.06    0.72
   1 -11   5   66.81    0.97
   5 -15  -4   35.92    0.84
  -3 -12   5   98.31    1.09
  -2 -17  -1    4.87    0.51
   1 -17  -7    3.59    0.40
   5 -15  -5   11.36    0.64
  -2 -17  -2    5.40    0.50
   4 -16  -4   15.58    0.71
   4 -15  -1    1.05    0.69
   3 -17  -3    0.22    0.57
   2 -17  -7   -0.16    0.36
  -1 -14   4    0.07    0.65
   4 -15   0    1.95    0.68
   0 -14   4   15.37    0.82
   3 -16  -8    0.32    0.38
   3 -16   0    4.48    0.74
   6 -11  -3    1.47    0.55
   5 -14  -2   96.24    1.24
   5 -14  -1    1.87    0.70
  -2 -14   4    0.60    0.61
   6 -12  -3   44.56    0.87
  -8  16   2    0.38    0.72
  -5  19   1    0.15    0.46
  -9  11   5   -0.01    0.78
  -9  12   5    1.75    0.78
  -6  17  -2    5.02    0.73
  -8  10  -1    4.09    0.81
  -8   6   4   18.42    0.73
  -9  14   3    0.68    0.80
  -5   9  -5   -0.52    0.49
  -7  18   2    0.09    0.56
  -7  18   4    0.62    0.49
  -6  15  -4    5.60    0.78
  -8  14   8    0.35    0.58
  -7  17   0    4.11    0.71
  -7  16   8    0.71    0.45
  -9  11   4    0.25    0.82
  -9  12   1    0.75    0.82
  -7  15  -3   10.84    0.81
  -5  17  -3    5.00    0.68
  -6  18   0    3.51    0.62
  -8  17   2    0.82    0.63
  -9  13   7    1.23    0.68
  -6  19   2    3.48    0.47
  -8  16   7    4.95    0.54
  -9   9   7    3.79    0.75
  -8  16   1    1.36    0.75
  -8  16   0   30.87    0.93
  -7  16  -2   -0.31    0.74
  -7  12  -4    1.31    0.77
  -8  17   1    0.03    0.63
  -9  12   0    4.06    0.89
  -7  13  -4    3.11    0.78
  -7  18   0    1.34    0.59
  -8   6   8    0.86    0.62
  -8  16  -1    0.42    0.74
  -9  14   1   -0.47    0.79
  -8  15   8    0.64    0.50
  -6  16  -4    5.70    0.68
  -9  14   0   -0.17    0.80
  -9  14   2    2.85    0.79
  -5  19  -1    0.72    0.45
  -8   5   5    4.91    0.64
  -7  14  -4    2.62    0.77
  -8  15  -2    7.42    0.84
  -9   8   7    3.00    0.73
  -6  12  -5    0.33    0.69
  -5  19   0    2.10    0.48
  -7   4   7    4.13    0.56
  -9   7   4  109.45    1.26
  -9  11  -1    1.23    0.84
  -6  17  -3    0.30    0.63
  -9  14  -1    8.21    0.89
  -8  18   2    0.21    0.52
  -7  18  -1    0.35    0.58
 -10  13   4   -0.76    0.72
  -9  13   8    0.67    0.59
  -7   7  -3    0.30    0.57
  -6  13  -5    1.02    0.74
  -8  15  -3    3.61    0.76
 -10  12   6    4.04    0.71
  -9  12  -2    0.53    0.80
  -9   8   0    5.71    0.79
  -8   9  -3    0.75    0.73
  -6   8  -5   60.28    0.86
 -10  12   1    0.91    0.80
  -9  17   3    2.82    0.55
  -9  11  -2    2.63    0.81
 -10  13   6   10.17    0.66
 -10  10   6    2.65    0.74
  -9  14  -2   72.85    1.22
  -7  16  -4    1.70    0.67
 -10  10   3   70.72    1.27
  -9   6   4    3.60    0.68
  -9  16   0    1.13    0.70
  -6  17  -4    5.47    0.63
  -6  18  -3    1.03    0.53
 -10  11   4    3.08    0.82
  -7  18  -2    0.27    0.53
 -10  13   2    7.96    0.83
  -9  17   1    1.08    0.60
  -9  17   4    2.29    0.51
  -9  10  -2    1.74    0.79
 -10  11   7    0.28    0.66
  -8  17  -2    5.40    0.67
  -9  16  -1    0.36    0.68
  -8  14  -4    4.46    0.79
 -10  14   6   24.79    0.71
  -8  16  -3   -0.57    0.67
  -7  17  -3    1.95    0.64
  -7  12  -5    4.99    0.80
  -8   5   8    1.68    0.59
 -10  15   5    0.23    0.53
 -10  14   2   -0.19    0.71
  -7  15  -5    0.82    0.68
  -9   7   7    4.29    0.70
 -10   8   3    2.22    0.80
 -10   9   7    2.18    0.69
  -8  11  -4    2.17    0.77
 -10  13  -1    1.38    0.73
 -10  15   0   -0.03    0.68
 -10  15   6    1.26    0.51
  -9   5   5    1.05    0.65
  -9  17  -1    0.63    0.58
 -10  15   2    0.95    0.68
 -10  14  -1    6.07    0.78
 -10   7   3    5.41    0.84
  -7  11  -6    6.11    0.69
 -10  13  -2    5.17    0.81
  -8  18  -2    3.67    0.52
 -10   9   6    2.50    0.74
  -9  12  -4    4.45    0.82
  -9  13  -4    3.72    0.80
  -8   4   7    0.01    0.54
 -11  12   5    5.98    0.69
  -7  19  -1    0.06    0.39
 -10  14  -2  117.97    1.38
 -10  16   0    2.04    0.62
 -10  15  -1    5.46    0.73
  -7  14  -6    2.15    0.67
 -11  14   4    4.22    0.61
 -11  11   3    0.94    0.72
 -10   7   1    3.48    0.80
 -10  16   1    1.43    0.62
 -11  13   1    2.81    0.73
 -11  10   3   21.83    0.88
  -8   9  -5    3.08    0.72
 -10   6   4   44.94    0.97
  -6  10  -7    0.81    0.59
 -10   6   3    0.62    0.72
 -10   6   5   24.35    0.83
 -11  13   6   18.86    0.62
 -11  11   0    1.76    0.79
 -11  13   0    1.48    0.71
 -11   9   3  123.22    1.42
  -9   4   4    3.44    0.64
  -8   7  -4   27.23    0.82
  -9   9  -4    7.14    0.80
 -11  10   5    4.68    0.74
  -7   9  -6    2.76    0.66
 -11  13  -1   42.24    0.96
 -11  15   0    3.58    0.63
 -10   6   1    0.21    0.72
 -10  16  -2    0.96    0.59
  -9   6  -1    5.10    0.73
  -8  11  -6    2.43    0.74
 -11   9   5    3.39    0.73
  -9  16  -4    0.78    0.61
 -11   8   2    0.36    0.77
 -11  16   2    0.15    0.49
  -8  10  -6    3.53    0.76
 -10   7   7    1.94    0.65
 -11  15   2    4.63    0.61
  -8  12  -6    2.67    0.74
 -11   8   1    4.22    0.79
  -9  18  -2    1.49    0.43
 -10  13  -4    5.18    0.77
  -9  10  -5   66.92    1.18
 -10   5   5   76.41    1.10
 -11   8   5    4.22    0.73
  -7  10  -7    0.44    0.66
  -9  11  -5    2.16    0.78
  -8  18  -3    2.71    0.47
 -11   7   3    5.11    0.79
 -10   5   2    6.24    0.73
  -8   9  -6    0.64    0.71
  -9   9  -5    0.44    0.75
  -9  12  -5    4.90    0.80
 -10   5   6   -0.48    0.64
 -11   7   5    2.93    0.72
  -9   6  -3  262.06    1.92
 -11  10  -2    0.12    0.77
  -9  14  -5    2.78    0.70
 -12  13   4    3.17    0.56
 -11  16   1    1.09    0.50
 -12  11   2    0.50    0.68
 -12  13   1    0.63    0.61
  -9   7  -4  304.39    1.98
 -12  12   5    0.62    0.51
 -12  11   5   -0.40    0.56
  -8   8  -6    0.68    0.71
 -10  17  -2    1.20    0.50
 -12  11   0    7.09    0.77
 -12  13   5    0.47    0.48
  -9  11  -6    0.20    0.69
 -12   9   2    3.75    0.74
 -10  12  -5    2.06    0.76
 -12   9   3    7.42    0.71
 -11   6   5   20.96    0.77
  -8  10  -7    2.36    0.71
  -7   6  -6    2.40    0.59
 -10   4   2    3.72    0.72
 -11  16  -1    3.65    0.54
 -11  16  -2    0.83    0.52
  -9   6  -4   21.33    0.82
 -12   9   4    1.12    0.64
  -9  14  -6   -0.71    0.63
 -12  14  -1   -0.32    0.58
 -12  15   0   -0.17    0.50
 -12  14   3    3.87    0.52
 -11   8  -2    0.53    0.82
  -9  18  -3    0.86    0.39
 -11  14  -4    0.53    0.62
 -12  12  -2    5.52    0.72
 -12   9   5    1.16    0.61
  -7  10  -8   -0.14    0.62
 -12   8   4    2.95    0.71
  -9   8  -6    3.29    0.75
 -10   6  -3    3.70    0.91
 -10   5  -2   -1.27    0.68
 -10  14  -5    3.41    0.67
  -8   8  -7    1.59    0.70
 -11   5   5   13.25    0.82
 -10   4   7    3.55    0.57
  -9  10  -7    0.01    0.71
 -11  10  -4   -0.63    0.75
  -9  15  -6    5.57    0.62
  -9  11  -7    0.61    0.71
 -10   4  -1    1.96    0.71
 -12  15  -2    2.79    0.49
 -11   9  -4   12.02    0.83
 -10  11  -6    1.09    0.74
 -11  11  -5    3.27    0.72
 -10   5  -3   43.99    1.02
 -13  12   2    1.87    0.53
 -12   6   3    1.09    0.67
 -13  13   2    2.71    0.46
 -10   3   6    1.91    0.58
 -13  12  -1    0.67    0.58
 -13  12   3    1.47    0.51
 -13  14   0    1.66    0.44
 -13  11  -1    2.35    0.61
 -13  13  -1   -0.04    0.51
 -11  15  -5   -0.63    0.48
 -13  10   3    3.36    0.59
 -10  12  -7    4.97    0.70
 -12   6   0    2.98    0.75
 -10   5  -4    3.21    0.79
  -8   6  -7    0.06    0.65
 -13   9   4    2.84    0.51
 -13  11  -2    4.91    0.63
 -12   7  -2    0.30    0.74
 -13  11   4    0.08    0.49
  -9  13  -8    0.44    0.55
  -9   7  -7    0.83    0.70
 -12   5   2    0.24    0.68
 -12   8  -3    2.20    0.75
 -13  10   4    0.25    0.50
  -9   1   5    3.30    0.55
 -10  15  -6    0.40    0.51
 -12  15  -4   -0.18    0.41
 -12  10  -4    3.08    0.71
 -11   5  -3    2.82    0.72
  -8   0   3    2.22    0.52
  -7   6  -8    6.52    0.64
 -11   7  -5    2.30    0.77
 -11   3   4    0.74    0.63
 -10   2   3    1.26    0.63
 -12  13  -4    1.03    0.58
  -6   4  -7    1.80    0.53
 -12   8  -4   43.76    0.97
  -8   2  -4    0.07    0.59
  -7   2  -5    1.76    0.56
 -11  11  -7   -0.47    0.62
 -10   2  -1    3.73    0.70
 -12   5  -1    6.53    0.78
 -12   4   3    2.32    0.66
  -8   7  -8    2.29    0.66
 -11  13  -7    2.52    0.54
 -10   7  -7    3.16    0.74
 -14  11   2   -0.32    0.40
 -12   5   1    7.30    0.78
 -14  12   1    2.17    0.42
 -11   3  -1    5.97    0.77
 -14  10   1    2.86    0.47
  -8   0   1    2.61    0.53
 -12  11  -6    0.07    0.58
  -8   6  -8    2.55    0.68
 -10   9  -8    4.59    0.71
 -12  10  -6    2.23    0.66
  -9  11  -9    3.98    0.62
 -14  12  -1    0.08    0.42
 -14   9   2    1.09    0.48
 -10   3  -4    1.53    0.76
 -12   4  -1   74.67    1.13
 -12  13  -6    0.10    0.49
 -11   2   4    0.16    0.58
  -9   9  -9    0.99    0.65
 -12  14  -5    4.11    0.50
 -10   1   5   -0.25    0.53
 -12   5  -3   11.48    0.74
 -12   4   2    4.80    0.70
 -11   6  -6    2.15    0.72
 -13   5   2    0.83    0.61
 -13  12  -4    1.97    0.53
 -14  12  -2    1.64    0.42
 -14   8   1    0.29    0.50
 -13   7  -3   43.36    0.91
 -14   8   0    1.86    0.54
  -7   3  -7    1.11    0.58
 -13  10  -5    0.63    0.55
  -9   7  -8   -0.29    0.69
 -13   8  -4   34.46    0.82
 -11  10  -8    0.54    0.60
  -9   0  -1    0.98    0.63
 -12   3   0    0.95    0.72
 -12   3   4    1.52    0.57
 -10  10  -9    4.85    0.62
 -13   9  -5    5.90    0.62
 -12   7  -6   -0.72    0.64
 -12   3  -1  305.57    1.93
 -14   7   0    1.45    0.54
  -8   6  -9    0.39    0.65
 -11   6  -7    7.25    0.75
 -11   8  -8    3.14    0.66
 -12   3   1   -0.22    0.68
 -12  15  -6   -0.09    0.29
 -12   3  -2    1.94    0.74
 -13  10  -6    1.22    0.53
 -12   5  -5    1.58    0.70
 -13   6  -4    0.95    0.63
 -13   9  -6    2.50    0.56
 -13   4  -1    1.16    0.60
  -9   6  -9   -0.01    0.67
 -14   9  -3    1.59    0.51
 -12  14  -7    1.93    0.33
  -8   1  -6    0.42    0.65
 -11   7  -8    0.41    0.66
  -8   3  -8    2.09    0.67
 -12  11  -8    1.10    0.48
 -13   4  -2    9.92    0.70
 -12   2  -1    1.57    0.70
 -12  10  -8    2.22    0.52
  -9   8 -10    0.24    0.58
  -8   7 -10    1.09    0.59
 -12   5  -6    1.42    0.67
 -12   9  -8    0.54    0.55
 -11   9  -9    1.24    0.57
 -11   6  -8    5.34    0.70
  -9   0  -4    5.19    0.72
 -10   1  -4    3.59    0.76
 -12   2   2    0.98    0.63
 -14   5   0    2.42    0.54
 -14   8  -4    3.62    0.52
 -11  12  -9    1.07    0.42
  -7   2  -8    0.42    0.58
 -13   3  -1   38.87    0.88
 -14  11  -5    0.41    0.39
 -14   9  -5    3.58    0.49
 -13   9  -7    0.18    0.50
  -9   1  -6    3.26    0.72
  -9   3  -8    1.14    0.73
 -10   6  -9    0.60    0.65
 -12  13  -8    0.34    0.32
 -13   6  -6    2.30    0.61
 -10  -1  -1    2.97    0.69
  -9  -1  -3    0.86    0.66
  -9   6 -10    4.98    0.66
 -13   3   1    3.09    0.63
  -6  10  -4   48.62    0.98
  -8   9   9   25.95    0.87
  -8  12  -1  127.97    1.63
  -7  12  -3   84.15    1.37
  -9  12   4   11.57    0.92
  -8  13  -1   33.49    1.14
  -8  11  -1   10.58    0.93
  -7  15  -2    8.88    0.87
  -6  14  -4   25.41    0.95
  -8  15   7   13.80    0.70
  -7  13  -3   89.81    1.40
  -8   7   2   88.99    1.20
  -5  14  -5   19.59    0.86
  -9  13   5   39.71    1.07
  -9  11   6    7.39    0.86
  -8  14  -1   89.88    1.44
  -9  12   6   23.73    0.95
  -6  16  -3   29.96    0.96
  -8   7   8   73.03    1.16
  -8   6   5   21.79    0.82
  -7  14  -3   16.59    0.92
  -5  18  -2    7.29    0.62
  -8   8   9  107.16    1.28
  -9  10   6    7.97    0.86
  -7   4   6  236.93    1.51
  -7  18   3   17.49    0.68
  -9  13   6   27.89    0.94
  -8   8   0   15.10    0.77
  -9   9   5  237.68    1.99
  -9  14   5   11.26    0.81
  -9  11   7   -0.65    0.71
  -9  10   3  591.97    3.09
  -8   6   3    4.79    0.67
  -9  12   2   15.73    1.00
  -4  19  -1   23.13    0.57
  -8   9  -1   14.10    0.83
  -9  12   7   17.93    0.83
  -8  15  -1   18.16    0.93
  -8  12  -2  131.40    1.65
  -9  11   1  148.22    1.74
  -7  10  -3   11.45    0.80
  -9  10   7   13.25    0.84
  -9  10   4   21.42    0.98
  -7   9  -3   28.78    0.87
  -7  11  -3    6.37    0.78
  -8  13  -2    4.32    0.86
  -8  17   3    6.80    0.67
  -7  18   1   26.74    0.77
  -7  17  -1   11.32    0.79
  -8  11  -2    7.59    0.86
  -9   9   3    4.52    0.85
  -8  17   4   11.76    0.65
  -7   7  -1   50.14    0.92
  -9  13   1    0.28    0.85
  -9  14   6    5.98    0.70
  -6   9  -4  210.28    1.59
  -9   9   4   33.22    1.06
  -9  15   3   15.08    0.85
  -9  13   2   -0.07    0.80
  -9  10   1   36.65    1.12
  -6  18  -1    6.17    0.64
  -8  14  -2  120.84    1.59
  -8   6   2   47.17    0.96
  -6   8  -4   41.21    0.84
  -8  10  -2   15.03    0.87
  -8   7   9   33.46    0.85
  -9  13   0   87.97    1.44
  -6  11  -5   23.48    0.86
  -9  11   8    9.56    0.73
  -7   8  -2   41.43    0.91
  -9  10   5   79.63    1.35
  -6  19   1    6.49    0.50
  -9   8   4   39.67    1.06
  -8  17   5   19.53    0.65
  -9  11   0   84.45    1.40
  -8   7   0   16.66    0.78
  -9   8   3  217.45    1.88
  -9  12   8    8.25    0.69
  -9  10   8   11.79    0.77
  -9   8   5   16.57    0.87
  -9  14   7   10.58    0.65
  -7  17  -2   15.01    0.78
  -6  14  -5   83.17    1.24
  -8   6   6   46.97    0.97
  -9  10   0    0.85    0.77
  -6  18  -2   31.50    0.79
  -9   8   2   73.41    1.26
  -8   5   4   87.85    1.12
  -8   6   1   27.82    0.84
  -7   6  -1  121.65    1.21
  -8   5   6  144.91    1.36
  -9   9   8    5.07    0.71
  -9  15   6   13.11    0.68
  -9  16   3   24.62    0.83
  -7  16  -3    7.60    0.77
  -7  10  -4   11.10    0.79
  -8  12  -3   52.47    1.19
  -9  16   4   16.47    0.72
  -8  13  -3   24.04    1.01
  -7   7  -2  228.38    1.59
  -9  16   2   14.39    0.78
  -9  12  -1    6.16    0.87
  -6  19   0   55.42    0.76
  -8   5   3    0.73    0.60
  -9  13  -1    6.76    0.87
  -7   8  -3   66.62    1.05
  -7  11  -4   39.26    1.04
  -9   7   5   17.41    0.86
  -9  15   1    3.73    0.78
  -9   9   0   64.55    1.21
  -8   6   7   44.67    0.95
  -8  14  -3   42.47    1.12
  -9  15   0   11.41    0.85
  -9   7   6   73.38    1.19
  -9   7   3   19.79    0.88
  -7  15  -4  129.44    1.52
  -9   9   6   19.09    0.93
  -9  15   2   40.85    1.06
  -6  15  -5   97.56    1.27
 -10  12   4   20.75    0.91
  -7   6  -2   85.50    1.03
  -8   6   9   75.46    1.02
  -8   9  -2   28.05    0.94
  -8  18   3   12.12    0.56
  -9  15   7    5.49    0.54
  -9  10  -1    0.50    0.82
  -8  17   0   33.26    0.89
  -9   8   6   13.09    0.84
  -8   5   2   18.62    0.74
  -8   8  -2  106.35    1.34
  -9   8   8    7.78    0.72
 -10  12   5   46.25    1.07
 -10  11   5   18.73    0.91
  -9   7   2   82.88    1.28
  -8  17  -1   21.99    0.83
  -6   9  -5  136.01    1.32
  -6  10  -5    3.90    0.66
 -10  13   5   14.95    0.82
  -8  18   1   15.52    0.63
 -10  10   5   44.41    1.11
  -8   8  -1   52.50    1.05
 -10  11   6    6.27    0.76
  -9  13  -2   32.33    1.04
  -9   9  -1   23.68    0.98
  -8  16  -2   13.62    0.84
 -10  11   3   14.49    0.90
  -8  11  -3   28.73    0.98
  -8  10  -3    0.91    0.74
  -9  16   6   10.32    0.58
  -9  17   2   70.06    0.98
 -10  14   5   34.06    0.87
  -8   5   1  113.25    1.22
  -9   7   1   57.97    1.15
 -10  11   1   57.32    1.25
  -9   6   5   14.08    0.79
  -9  16   1   42.53    1.00
  -7   9  -4   25.04    0.86
  -8   5   7    0.34    0.58
  -8  13  -4   15.66    0.91
  -6  11  -6    9.96    0.74
 -10  13   1    2.34    0.80
  -8  18   0    7.80    0.60
  -7  14  -5   28.46    0.94
 -10  10   4   74.01    1.31
  -8   4   5   10.82    0.64
  -9   6   3    0.25    0.70
  -9  15  -1   10.62    0.84
  -7  11  -5    1.80    0.72
 -10  15   3   15.92    0.77
  -8   4   4  170.73    1.40
  -9   7   8   14.50    0.75
  -7  10  -5   57.53    1.09
  -9   6   6    2.76    0.68
  -8   7  -2  142.98    1.42
  -7   8  -4   86.68    1.15
  -6  16  -5    0.32    0.62
  -6  12  -6   33.18    0.92
 -10  12   7   13.03    0.71
  -8   7  -1    9.56    0.71
 -10   9   3  188.66    1.85
 -10  12   0   10.61    0.89
  -8   4   6   38.09    0.80
 -10   9   2  170.14    1.77
 -10  13   0   17.53    0.92
 -10  10   7    3.92    0.69
  -8   4   3   33.93    0.80
 -10   9   4   12.39    0.89
  -7  19   0    7.81    0.47
 -10  11   0  115.23    1.57
 -10  14   1    9.29    0.83
  -9   6   2   14.01    0.80
  -9  15  -2   10.14    0.83
  -6  19  -1   52.37    0.73
  -7   6  -3   88.65    1.08
 -10  14   0   34.80    1.01
  -9  12  -3   13.80    0.91
  -9  13  -3   12.28    0.89
 -10   9   5  266.81    2.06
 -10  10   0    9.70    0.90
  -8  10  -4   14.90    0.86
 -10  13   7  101.59    1.13
  -8  15  -4   10.51    0.79
  -8   4   2   47.18    0.86
  -9  11  -3   17.41    0.93
 -10   8   4   55.60    1.17
  -9  14  -3   39.33    1.08
 -10  12  -1   33.03    1.06
 -10   8   6    7.94    0.77
  -8  18  -1    2.63    0.55
 -10  16   3   12.31    0.65
  -9   6   1  114.26    1.35
 -10   8   2   88.24    1.35
  -6  13  -6   13.84    0.80
 -10  16   2    8.31    0.65
  -8   9  -4    1.97    0.74
  -8   6  -1   24.63    0.82
  -8   8  -3   58.67    1.09
 -10  15   1   12.71    0.80
 -10  11  -1  284.39    2.22
  -7  13  -5   16.68    0.86
  -9  17   0    9.51    0.66
  -9   5   4   39.58    0.93
 -10   8   5   10.39    0.81
  -8  12  -4    8.71    0.85
 -10   9   0    0.33    0.78
  -6  10  -6  104.39    1.22
  -8   6  -2    1.11    0.59
  -6   9  -6   13.10    0.68
  -7  17  -4   35.64    0.81
  -9  15  -3   26.52    0.93
  -9   5   3   62.91    1.08
  -9   8  -2   15.11    0.87
  -7   9  -5   30.41    0.88
 -10  10  -1    1.61    0.81
 -10   8   7   27.94    0.88
  -9   5   6   10.78    0.72
  -9   9  -2    0.50    0.77
 -10   7   4   42.93    1.06
  -8   7  -3  136.64    1.41
 -10  16   5   11.75    0.55
  -8  16  -4    8.65    0.69
  -9  16  -2   26.86    0.86
  -7  16  -5    8.13    0.67
 -10   7   5  250.14    1.94
  -9  18   1   16.10    0.56
  -9   5   2   52.87    1.02
 -10  12  -2    7.22    0.84
  -8  14  -5   24.20    0.90
 -11  11   4   29.58    0.95
  -6   8  -6   99.63    1.10
 -11  13   4   22.08    0.80
 -10   7   2  370.72    2.36
  -8  13  -5   56.34    1.14
 -10  11  -2   76.11    1.33
  -9  10  -3   11.49    0.89
  -9   8  -1   39.70    1.02
  -8  10  -5    8.33    0.80
  -9   6   7    6.83    0.69
  -7  10  -6   31.85    0.90
  -7  12  -6    7.91    0.76
 -10   9  -1  117.09    1.52
 -11  11   5    8.04    0.74
 -10   7   6   40.95    0.99
  -9   9  -3    2.91    0.78
  -8   3   4   13.95    0.64
  -8  17  -3    8.03    0.65
  -8   3   5   19.08    0.67
  -7   6  -4  149.29    1.33
  -8  11  -5   10.90    0.86
  -9  18   0    4.20    0.50
 -11  13   5    5.31    0.65
  -9  14  -4   21.58    0.92
 -11  12   1   17.22    0.89
  -9  16  -3   15.58    0.76
 -10  17   2    6.07    0.51
  -8   3   3  235.34    1.55
 -10  10  -2   90.98    1.40
  -7   5  -3  117.13    1.15
  -8   8  -4   18.63    0.81
  -8   3   6    9.15    0.57
  -8  15  -5   15.09    0.79
 -10  16  -1    7.76    0.65
 -11  10   2  130.09    1.58
  -7  18  -3   18.90    0.63
 -10  17   1   23.68    0.66
  -8  12  -5    0.08    0.75
 -11  12   6    6.08    0.63
 -11  11   6   29.17    0.83
 -10  15  -2   13.69    0.77
  -7   7  -5    0.40    0.56
 -11  12   3   14.65    0.83
 -11  14   5   32.27    0.73
  -8   4   1   75.67    1.04
 -11  12   0    9.87    0.84
  -9   7  -1   64.02    1.15
  -9  15  -4   26.41    0.87
  -8   5  -2   45.02    0.87
 -11  10   4  126.43    1.50
  -7  13  -6  227.78    1.81
 -11  10   6   34.71    0.90
  -7  19  -2   13.11    0.44
 -10  12  -3   38.55    1.10
 -10  13  -3   21.26    0.93
 -11  14   1   32.88    0.90
  -9   7  -2   46.40    1.03
 -11   9   2    8.80    0.84
  -9   4   5   11.34    0.70
  -9  10  -4   -0.68    0.79
  -6   7  -6   38.54    0.79
 -11  15   4   11.34    0.57
  -9   6   8   15.76    0.71
  -9   5   8    7.46    0.60
  -9  18  -1    0.43    0.46
 -10   6   2   43.34    1.07
  -8  17  -4   15.97    0.65
 -11  14   2    1.11    0.64
  -9   4   3   64.14    1.05
 -10  14  -3   18.84    0.87
  -9  11  -4   67.48    1.28
  -9  17  -2    6.96    0.62
 -11   9   4   59.36    1.16
 -10   6   6   27.50    0.87
 -11  12   4    0.17    0.68
 -11  10   0    6.12    0.84
  -9   4   6   13.56    0.69
 -11  12  -1   20.00    0.90
  -9   5   1   31.57    0.90
  -8  13  -6    4.55    0.73
  -6   9  -7   32.27    0.81
 -11  14   6    7.58    0.51
  -9   4   2   43.93    0.94
  -8  16  -5   10.20    0.66
  -9   8  -3   76.53    1.23
  -9  17  -3    8.48    0.60
 -11  11  -1   14.94    0.90
 -11  14   0   31.87    0.91
 -11  15   5   11.38    0.51
 -11   8   3   79.62    1.28
 -10  17   0   11.67    0.60
 -11  15   1    0.13    0.58
  -8   4   0   11.74    0.66
  -8   3   2   39.99    0.81
 -10  15  -3    3.71    0.67
  -9   6  -2   30.71    0.93
  -7   8  -6    8.88    0.70
 -10  17  -1    8.04    0.58
 -11  14  -1   16.68    0.78
 -10   8  -2   37.71    1.09
 -10   7  -1   66.72    1.25
  -7  15  -6   24.88    0.80
 -11   8   4   98.86    1.36
  -9   5   7   40.71    0.89
 -10   8  -1   48.65    1.15
  -7  11  -7   58.68    1.05
  -8   8  -5   13.51    0.78
 -11  10  -1   30.66    1.05
  -7   6  -5    0.98    0.56
  -7  12  -7    6.14    0.73
  -9   5   0    0.75    0.68
  -9   7  -3   11.84    0.83
  -9   4   7   48.94    0.89
 -10   9  -2    9.54    0.85
  -9  13  -5   42.10    1.04
  -8   5  -3   10.56    0.66
 -10   5   4    2.64    0.72
  -8   6  -4   13.34    0.72
  -7   5  -4  289.94    1.69
 -10   5   3   45.63    1.04
  -8  14  -6    8.30    0.71
 -11  12  -2   14.10    0.86
 -11  13  -2    0.28    0.70
  -6   8  -7    2.09    0.56
  -8   3   1   38.86    0.82
 -10  14  -4    9.07    0.76
  -9  15  -5    4.69    0.65
 -11  11  -2    9.05    0.83
 -10  10  -3    9.46    0.89
 -11   7   4   30.68    0.95
 -11  14  -2   16.85    0.79
 -10  11  -3   23.64    1.01
 -10  16  -3    6.34    0.62
  -8   2   4   18.23    0.63
  -8   7  -5    5.00    0.70
  -8   4  -2   14.30    0.64
 -10   9  -3  141.28    1.62
 -11   9  -1  120.76    1.57
  -8   2   5   20.92    0.63
 -11   7   2    1.45    0.77
  -7   7  -6   24.35    0.77
  -8   2   3   23.55    0.68
 -11  15  -1   30.87    0.82
  -9   8  -4   45.91    1.08
 -11  16   0   15.26    0.63
 -10  12  -4   38.66    1.04
 -10   8  -3   36.59    1.06
  -9   3   4   59.32    0.96
 -10  15  -4   14.73    0.74
  -9   5  -2    0.42    0.64
 -11   7   1   22.05    0.94
 -11  15  -2   17.35    0.72
  -9   3   3  144.40    1.35
 -11   9   6   10.32    0.73
  -9   3   5   11.75    0.67
 -11   7   6   57.18    1.01
  -9  17  -4   45.19    0.77
 -12  10   2   23.63    0.88
 -11  12  -3   59.30    1.15
 -11  13  -3   48.52    1.04
  -8   3   0    3.23    0.59
  -9  13  -6   77.24    1.19
 -10  10  -4   93.79    1.41
  -9   4   1  176.26    1.52
 -10   6   7    5.47    0.65
 -10   7  -2  129.93    1.55
 -12  10   3   25.45    0.88
 -11  11  -3   14.01    0.87
  -7   4  -4   84.70    1.02
 -10  11  -4    9.24    0.84
  -7   9  -7    4.23    0.67
 -10   9  -4   10.64    0.90
  -6   7  -7    0.91    0.54
 -11  14  -3   20.81    0.80
  -9   3   6   18.48    0.69
 -12  14   4    8.71    0.53
  -8  11  -7  125.98    1.41
 -12  11   3   37.98    0.92
  -8   5  -4   25.39    0.77
 -12  13   0   37.81    0.90
  -8  13  -7    0.12    0.65
 -12  12   3   20.44    0.78
  -8   2   2  201.13    1.41
 -11   6   3   29.48    0.95
 -11   6   4    7.61    0.76
 -12  14   1    1.95    0.58
  -8  15  -6   11.87    0.69
  -9  10  -6   57.20    1.16
  -8   6  -5   18.35    0.77
 -12  10   4   10.18    0.73
  -7   8  -7   12.99    0.73
 -11   6   2    3.96    0.78
 -10   4   4   66.82    1.10
 -10   4   3    8.04    0.76
  -8  12  -7    2.26    0.71
 -12  13   3   13.01    0.67
 -10  16  -4    9.17    0.61
  -8   4  -3   10.99    0.63
 -12  12  -1   49.83    1.04
 -11   8   6    6.69    0.69
 -10   4   5   19.68    0.80
 -12   9   1   20.36    0.90
 -12  13  -1   24.15    0.82
 -10   8  -4   13.70    0.88
 -11  15  -3    6.18    0.63
 -10   5   1   49.33    1.09
  -8  14  -7    9.78    0.68
  -9  12  -6    5.34    0.77
  -9   8  -5    7.82    0.81
 -10   6  -2  608.18    2.91
 -11   6   1   30.77    0.99
  -9   5  -3    6.51    0.81
 -12  11  -1   18.06    0.87
  -9   4   0    8.97    0.72
  -7   5  -5    0.32    0.57
 -12  11   4   -0.11    0.61
 -11   9  -2    0.29    0.77
 -12  14   0    0.79    0.57
  -8   2   1   58.48    0.90
  -8   7  -6   46.06    0.97
  -9   9  -6  128.76    1.48
 -12  12   4    6.47    0.65
 -10  13  -5    5.43    0.74
  -9   3   2   57.97    0.99
  -9  16  -5   29.93    0.75
 -10   7  -3  505.34    2.74
 -11   6   6    2.31    0.65
 -12  10   5   24.00    0.78
 -12   8   2   28.46    0.94
 -10   4   6   19.89    0.75
  -9   3   0  158.23    1.42
  -8   9  -7   72.11    1.16
 -11   8  -1  400.02    2.51
 -12  10  -1  190.80    1.77
 -12   8   3   81.77    1.25
 -10  11  -5   87.97    1.34
 -10  15  -5    7.97    0.64
 -10   5   0    0.61    0.73
  -9   7  -5   23.37    0.92
 -10   9  -5   12.42    0.87
 -12   8   1   31.86    1.00
 -12  13  -2    3.20    0.66
  -7   7  -7   60.95    0.99
 -11  10  -3   28.56    1.00
 -12  15   1    5.15    0.54
  -9   4  -2   42.28    0.96
  -6   6  -7  363.65    1.82
 -12  11  -2    8.35    0.78
 -11  11  -4   21.88    0.93
  -9   3   1   10.55    0.72
 -11   5   3   45.39    1.04
 -11   9  -3   42.82    1.13
 -11   5   4  111.27    1.35
 -12   9  -1    0.54    0.75
 -11  16  -3   69.94    0.87
 -11   7  -2  225.09    1.95
 -11   5   2   88.10    1.30
 -12  14  -2   66.06    0.98
  -8   5  -5    9.68    0.71
  -7   4  -5   73.10    0.98
  -9  12  -7  103.41    1.29
  -9   2   4  116.57    1.19
 -10  12  -6   88.26    1.26
  -8   1   4   54.51    0.81
  -8   2   0  930.37    2.93
 -11  12  -4    9.87    0.81
  -8   2  -1    3.35    0.60
 -10   5   7   15.20    0.70
 -12  10  -2   33.37    1.01
  -9   3  -1  214.49    1.66
 -11   8  -3    0.44    0.81
  -7   3  -4  187.67    1.37
  -9  13  -7    4.34    0.66
  -8   1   3    1.76    0.53
 -12  15  -1   47.11    0.81
 -11  15  -4   19.11    0.68
  -7   9  -8  121.05    1.29
  -7   5  -6  177.26    1.39
 -10   4   1   38.08    0.97
 -12   7   2   -0.89    0.71
  -9   2   5   78.66    1.01
 -10   8  -5    8.85    0.85
  -9   5  -4  522.63    2.58
 -12   7   3   33.16    0.95
  -8   1   5   87.10    0.93
 -10  13  -6    8.66    0.72
 -10   7  -4   28.37    0.97
 -12   8   5   59.45    1.01
  -8   6  -6  223.27    1.71
  -8   4  -4   33.53    0.85
  -8   3  -3    6.47    0.63
  -9   6  -5  157.48    1.54
 -10  17  -4   43.26    0.65
 -10   3   3   91.63    1.19
 -10   3   4   84.69    1.14
 -12   7   1   50.74    1.10
 -12  12  -3   31.46    0.87
 -10  16  -5   12.63    0.57
 -12  13  -3   13.80    0.70
 -10  10  -6  200.57    1.79
 -12   7   4  218.62    1.73
  -9   2   3    0.78    0.59
  -8   1   2  207.32    1.42
 -11  13  -4   66.44    1.13
  -9  14  -7   15.01    0.69
  -8  12  -8   62.68    1.01
 -11   5   6   66.05    1.01
  -8  11  -8    6.66    0.68
 -10   4   0   10.93    0.79
 -10   3   5    4.93    0.65
 -11   7  -3    9.49    0.88
  -9   7  -6   34.34    0.99
  -7   6  -7   -0.13    0.59
  -9   4  -3   71.95    1.13
 -11   6   0    4.79    0.80
 -12  14  -3   28.38    0.75
 -11  12  -5   60.67    1.10
  -9   9  -7   28.53    0.92
  -7   8  -8   10.09    0.71
  -9   2   2  178.18    1.46
  -8  10  -8   59.78    1.07
 -13  10   2   11.18    0.69
 -13  11   2    7.29    0.63
 -10   9  -6   10.73    0.84
 -11   8  -4   54.41    1.19
 -10   6  -4  316.52    2.16
  -8   7  -7   98.07    1.24
 -10   7  -5   84.83    1.31
 -13  10   1   25.13    0.81
  -9   2   0   15.68    0.73
 -12   7   5  115.80    1.25
 -13  13   0   65.83    0.89
 -10  14  -6   10.13    0.65
  -8   1   1  130.24    1.18
 -11   4   3   10.32    0.76
 -12   6   2   11.76    0.80
 -11  16  -4    4.67    0.47
 -11   6  -2   -0.44    0.75
 -11   4   4    8.09    0.72
 -11   4   2    8.53    0.78
 -12   6   4   42.80    0.95
  -8   1   0   33.11    0.77
  -8   4  -5   21.27    0.73
 -10   3   0   59.15    1.08
 -13   9   2   80.29    1.10
  -8   9  -8  283.53    1.91
 -11  13  -5    3.61    0.67
 -11   5   1   45.45    1.09
 -11  10  -5   17.25    0.87
  -9   2   1  298.42    1.82
 -12   6   1   69.83    1.20
 -13  11   3    4.81    0.56
 -12  11  -3   28.58    0.90
 -12  15  -3   14.67    0.58
 -12   9  -2    0.41    0.74
  -9   5  -5  107.51    1.32
  -8   5  -6   13.00    0.71
 -13   9   1   43.92    0.95
 -11   9  -5   23.36    0.94
  -9   4  -4   31.44    0.91
  -8   3  -4  147.25    1.33
 -13   9   3   12.01    0.67
 -10   8  -6   10.98    0.84
 -10   3   2   13.57    0.77
  -7   3  -5  267.17    1.62
 -11   4   5   51.98    0.95
 -12   6   5   28.92    0.82
 -11   7  -4   69.87    1.26
  -9   8  -7   24.68    0.89
  -9   6  -6   59.94    1.10
 -12   8  -2   46.04    1.10
 -11   5   0   23.17    0.92
  -9   2  -1   25.06    0.79
 -13  10  -1    7.27    0.67
 -10  13  -7   13.84    0.69
 -11  12  -6   11.27    0.73
 -13  13   3    0.63    0.44
 -12  14  -4   23.94    0.68
  -7   2  -4   28.30    0.73
 -12  10  -3   21.72    0.90
 -11  11  -6   21.92    0.84
 -10   6  -5   83.57    1.28
 -10   3  -1   23.11    0.86
 -13  14  -1    6.25    0.47
  -9   3  -3    3.24    0.69
 -10  10  -7   14.21    0.82
  -6   6  -8   19.69    0.65
 -13   8   2    2.03    0.61
 -10   3   1   84.84    1.21
  -8   2  -3    4.09    0.60
  -8   1  -1   92.81    1.06
  -8   8  -8   86.43    1.18
 -12  11  -4    3.66    0.69
 -11   8  -5    1.29    0.76
 -12   9  -3   22.97    0.92
 -12   7   0  354.20    2.27
 -13  12  -2   44.40    0.85
  -6   5  -7   45.75    0.79
 -13   8   1    0.35    0.63
 -10   4  -3  278.09    1.99
 -13   8   3    1.36    0.60
  -9   1   4   52.35    0.88
 -13  13  -2   21.97    0.66
  -9  11  -8  239.32    1.74
  -9  10  -8   11.14    0.74
 -11  14  -5   27.95    0.77
  -7   7  -8   25.34    0.77
 -10  11  -7   94.37    1.24
 -10   2   4  107.33    1.21
 -12   5   3   79.30    1.17
 -10   7  -6    2.39    0.76
 -12  12  -4   11.88    0.73
 -11  13  -6   51.66    0.91
  -7   4  -6  143.79    1.26
 -10   9  -7    0.09    0.70
 -13  10  -2   21.77    0.78
 -13   8   0    7.24    0.71
  -9   1   3   40.47    0.82
 -10  14  -7    0.26    0.52
 -11   4  -1   28.03    0.95
 -12   5   4   10.61    0.71
 -11   4   1  129.84    1.48
 -11  10  -6   14.43    0.79
  -8   0   4   13.84    0.55
 -13  14  -2   27.54    0.60
 -10   2   5    6.76    0.63
  -9   9  -8   29.53    0.89
 -11   9  -6   16.44    0.85
 -11   3   3    9.49    0.74
  -9   4  -5  419.00    2.30
  -9   1   2  114.51    1.20
 -12  11  -5   62.62    1.05
 -12   9  -4   15.88    0.84
 -12   7  -3    3.84    0.76
  -8   3  -5  193.70    1.51
 -13   7   2    6.62    0.67
  -9   5  -6   14.91    0.84
 -13   7   3   16.89    0.72
 -12   5   0   77.24    1.24
 -13  12  -3   14.04    0.65
 -11  16  -5    2.96    0.40
 -11   6  -4    0.47    0.76
 -11   4   0   99.23    1.34
 -13   7   1   15.03    0.77
  -9   3  -4   10.45    0.73
 -10   2   0  555.68    2.59
  -9   1   0    6.46    0.65
  -9  12  -8   42.75    0.90
 -13  13  -3   22.34    0.65
 -10   8  -7   15.27    0.85
 -10   5  -5  351.38    2.23
 -12  12  -5    9.97    0.68
  -8   5  -7  149.77    1.41
 -10   4  -4   47.64    1.07
 -10   2   2   -0.14    0.64
  -9   1   1  112.04    1.19
  -9   6  -7  112.75    1.35
 -10   6  -6    9.06    0.81
 -11   8  -6   53.01    1.08
 -11   3   5   84.37    1.09
  -8   0   2    4.34    0.53
 -11  14  -6    5.10    0.55
 -11   3   0   49.36    1.08
  -7   5  -7    9.24    0.63
  -8   0   0  502.22    2.14
  -7   3  -6  136.78    1.25
  -9   2  -3   47.16    0.97
  -9   8  -8  110.20    1.33
 -13  14  -3   24.35    0.59
 -12  10  -5   25.52    0.85
 -10   2   1   21.13    0.83
 -11  12  -7   28.91    0.78
  -9   1  -1    1.49    0.60
  -8   9  -9  249.08    1.71
 -10  12  -8   25.69    0.77
 -12   9  -5    1.71    0.69
 -12   7  -4   33.49    0.98
 -11   5  -4   81.71    1.29
 -11   6  -5   22.79    0.92
 -11   3   2    9.04    0.74
 -12  13  -5   78.33    0.99
 -10  10  -8   10.35    0.73
 -13   6   2   33.50    0.86
  -7   1  -4  110.77    1.12
 -10   3  -3   48.40    1.08
 -11  10  -7   92.63    1.24
 -13  10  -3    7.78    0.66
 -13   6   3   53.12    0.93
 -13   6   1   37.93    0.92
 -11   3   1   50.47    1.06
  -8   4  -6    9.46    0.67
 -13   9  -2   41.40    0.93
 -10  11  -8   24.86    0.81
 -11   4  -3  107.04    1.39
 -12   4   4   49.22    0.93
 -12   8  -5   28.75    0.92
 -12  12  -6   13.33    0.65
 -13  11  -3    9.68    0.65
 -14  10   2   14.57    0.55
 -11   7  -6   10.54    0.79
  -8   0  -1  162.43    1.34
  -9   4  -6  190.56    1.63
 -13  13  -4    8.89    0.53
 -12   4   0   89.17    1.27
 -12   6  -3   68.92    1.22
  -9   3  -5  137.96    1.44
 -10  13  -8   18.21    0.64
 -11   9  -7   12.59    0.78
  -6   3  -7   36.28    0.75
 -14  10   0    5.30    0.53
 -13   8  -2   -0.58    0.65
  -7   4  -7    5.64    0.62
 -12  15  -5   22.26    0.51
 -10   2  -2  297.88    2.01
 -10   4  -5   11.87    0.79
  -9   1  -2  100.89    1.21
 -10   5  -6   22.69    0.92
  -6   5  -8    0.60    0.52
  -7   7  -9   18.84    0.71
 -10   1   4   22.13    0.74
 -13  10  -4   91.33    1.12
 -14   9   1   31.29    0.71
  -9  10  -9  201.80    1.54
 -13   9  -3    0.03    0.63
 -11  14  -7    9.44    0.50
  -9   2  -4   60.52    1.06
  -8   2  -5  117.89    1.23
 -13  11  -4   25.33    0.74
  -9   0   4   27.83    0.70
 -12   6  -4   60.19    1.11
  -9   0   1   74.57    1.03
 -14   9   0    6.67    0.56
 -11   2   1   14.57    0.78
 -12   9  -6    7.99    0.71
 -13   7   0   26.52    0.86
 -13  14  -4   32.07    0.58
 -10   6  -7   85.96    1.26
 -13   8  -3   57.33    1.02
  -9   5  -7   36.43    0.96
 -10   8  -8    0.95    0.68
 -11   8  -7   19.41    0.83
 -12   7  -5    7.41    0.74
 -10   1   0   10.96    0.74
 -11   5  -5   10.07    0.80
 -10   1   3  110.84    1.22
  -7   2  -6   31.04    0.78
  -9   0   3    3.66    0.57
 -11   4  -4   12.82    0.84
  -8   3  -6    8.05    0.68
  -8   5  -8  211.75    1.64
 -13   6  -1   27.25    0.86
  -8   1  -4   17.03    0.70
 -11   2   0  291.23    1.98
 -10   1   2  223.94    1.66
 -14  11  -2   26.45    0.62
  -8   0  -2   33.99    0.81
  -9   0   0  169.84    1.42
  -7   6  -9  213.90    1.54
 -12   4   1    9.34    0.77
 -14   8   2    0.47    0.48
 -11  15  -6   12.96    0.52
 -13   5   3   31.78    0.80
 -13   9  -4   20.31    0.76
  -6   4  -8    6.55    0.56
 -12   3   3   28.27    0.81
 -12   8  -6   13.78    0.76
 -13  11  -5   14.52    0.63
 -10   1  -1  247.29    1.82
  -9   0   2   10.98    0.63
 -11   2   5   45.31    0.83
  -8  -1   3   10.25    0.54
  -9   8  -9   86.87    1.18
 -10   1   1    7.85    0.71
 -11   2   3    0.72    0.65
 -11  11  -8   67.98    0.97
  -8  -1   4   35.93    0.67
  -7   5  -8   19.00    0.73
 -11   2  -1  129.46    1.45
 -11   7  -7    0.25    0.68
 -11   2   2   86.60    1.20
  -8   8  -9   32.33    0.88
 -13   6   0   12.26    0.76
  -9   4  -7   73.11    1.17
  -8   4  -7    8.01    0.71
 -10   3  -5   19.94    0.86
 -12   5  -4  119.35    1.41
 -12   6  -5   40.89    0.98
  -8   7  -9  101.97    1.21
  -6   5  -9  175.96    1.32
  -8  -1   0    8.16    0.60
  -9   6  -8    9.00    0.74
 -13   5   0   28.97    0.86
 -13  12  -5   51.64    0.79
  -8  -1   2  365.65    1.76
 -14  11  -3   81.33    0.88
 -14   7   1    0.97    0.52
 -14  12  -3    4.07    0.42
 -14   7   2    1.66    0.48
 -11   9  -8    6.92    0.68
 -13   7  -4   32.77    0.87
  -6   2  -7   12.23    0.61
  -7  -1  -2   62.38    0.90
 -13   6  -3    8.02    0.70
 -10   1  -2   -0.32    0.70
 -10  11  -9   45.66    0.84
 -10   4  -6  118.53    1.44
 -11   4  -5   27.54    0.92
  -7   0  -4   47.11    0.81
 -12  12  -7    2.07    0.49
 -11   5  -6   30.57    0.94
  -7   1  -5   24.81    0.70
 -12  14  -6    5.59    0.44
 -10   2  -4  321.45    2.09
 -12  10  -7    1.34    0.58
  -9   7  -9   13.76    0.76
  -8   2  -6  290.02    1.82
 -13   5  -1    6.26    0.72
  -8   1  -5  263.62    1.72
 -11   2  -2  111.84    1.41
 -12   9  -7    5.61    0.66
  -7   5  -9   23.36    0.77
  -8   4  -8  253.81    1.76
  -9   2  -5  340.45    2.08
  -9   1  -4   40.58    0.96
 -10   9  -9   20.01    0.77
  -7   4  -8  218.31    1.55
 -11   3  -4    9.32    0.82
 -13   8  -5   35.14    0.84
  -6   3  -8  202.32    1.40
  -8  -1  -1   35.07    0.80
  -9   5  -8  139.29    1.44
  -8  -1   1  110.99    1.10
 -12   3   2   18.07    0.77
 -10   0   1  202.57    1.59
 -11   1   1  107.95    1.29
 -11  13  -8   25.67    0.60
  -9   3  -6  421.82    2.28
  -7   2  -7  221.38    1.54
 -10   5  -7   47.74    1.05
  -9   0  -2  106.20    1.25
  -8   3  -7   35.88    0.86
 -13   5   1   40.63    0.92
 -13  12  -6    5.15    0.47
 -14  10  -2    7.12    0.53
 -13  13  -5   18.39    0.55
 -13  11  -6   21.47    0.64
 -12   8  -7    2.27    0.62
 -10   0   0    1.38    0.65
 -11   1   0   41.84    0.99
 -13   4   0   71.52    1.09
 -14   8  -1    6.14    0.59
 -14   6   1    1.62    0.55
 -12   4  -4    5.12    0.73
  -9  -1   1   33.73    0.81
 -12   6  -6   48.44    0.99
 -10   8  -9   21.58    0.80
 -14  10  -3   54.80    0.81
 -12   2   1   26.14    0.84
  -8   5  -9   36.76    0.88
 -13   7  -5   14.16    0.70
 -10   0   3   27.55    0.80
 -14   6   0    7.00    0.61
  -8  -1  -2   14.54    0.68
  -6   4  -9   66.18    0.91
 -10   0   2   50.93    0.95
 -10   7  -8    2.35    0.71
 -12   2   0    8.01    0.76
 -11   1  -1    9.48    0.78
 -10   0   4    9.97    0.64
  -9  -1   0  117.69    1.25
 -10   0  -1   17.08    0.81
 -13  13  -6    5.46    0.40
  -7   3  -8  406.76    2.06
 -14   7  -1   14.99    0.65
  -9   4  -8    6.97    0.75
  -9  -1   4   28.21    0.69
 -14   9  -4   57.08    0.82
 -11   3  -5   54.83    1.13
 -10   4  -7  160.08    1.59
  -9  -1   3   66.01    0.93
 -11   1   3   28.26    0.81
 -11   1   2  617.31    2.66
 -14  10  -4   79.06    0.88
  -8   0  -4  108.39    1.20
 -10   7  -9    6.94    0.70
 -12   7  -7    0.16    0.61
 -10   6  -8  124.36    1.39
  -9   1  -5    0.30    0.67
 -13   8  -6    8.09    0.62
 -11   1   4   35.17    0.80
 -12  13  -7   10.92    0.49
  -7   0  -5  139.16    1.27
 -14   8  -3   22.53    0.69
  -9   9 -10   38.42    0.82
  -9   2  -6   77.20    1.20
  -7  -2  -1   80.08    0.94
  -9  -1   2  385.39    1.96
  -9  -1  -1    0.16    0.63
  -8   2  -7    8.63    0.72
  -7   4  -9   84.68    1.09
 -11  10  -9   11.50    0.60
 -14  11  -4    8.75    0.49
 -11   2  -4   64.64    1.14
 -11  11  -9   16.00    0.59
 -11   1  -2   58.05    1.08
  -7   1  -6   76.61    1.03
 -10   0  -2   73.33    1.16
 -13   4   1   34.13    0.87
 -13   6  -5   27.38    0.80
  -8  -2   1  102.28    1.08
 -13   5  -4   31.53    0.85
 -12   4  -5   17.15    0.82
 -14   6  -1   55.35    0.90
 -13   4   2   30.14    0.81
  -6   2  -8   36.00    0.77
  -7  -1  -4  214.62    1.46
 -11   4  -6   17.34    0.83
  -9   5  -9   31.74    0.89
 -10   2  -5  280.19    2.00
 -14   5   1    6.21    0.55
 -13   3   0   28.49    0.82
  -9   3  -7  324.20    2.09
 -10   5  -8   43.52    1.00
 -14  10  -5   37.43    0.65
 -12   2   3    0.38    0.60
  -8  -2   0    0.57    0.52
 -12   3  -4   13.02    0.81
  -8  -2   3    1.97    0.48
  -8   6 -10    3.41    0.65
 -13   7  -6    3.95    0.59
 -10   3  -6   26.32    0.91
 -13  10  -7   37.06    0.71
 -12   6  -7   16.77    0.75
 -10   3  -7   61.48    1.10
  -7  -2  -2    5.51    0.55
  -6   0  -6   94.13    1.04
 -12   2  -2   18.49    0.82
 -12   8  -8   27.17    0.75
 -11   0   1  398.90    2.18
  -9  -1  -2    7.35    0.68
  -8  -2   2   47.65    0.80
 -11   5  -7    0.29    0.68
  -6   3  -9   44.18    0.82
 -10  10 -10   71.60    0.90
 -14   7  -4    8.77    0.57
 -10   4  -8  158.93    1.56
 -10  -1   1  143.50    1.39
  -8  -2  -1   57.67    0.93
 -11   0   0  253.09    1.85
  -6  -1  -5  105.46    1.04
 -12   1   1  156.09    1.44
 -14   5  -1   78.59    0.99
  -8   4  -9  557.74    2.50
  -6   1  -7  124.53    1.13
  -8   0  -5    6.07    0.68
  -7   3  -9   19.02    0.73
 -10  -1   0    5.20    0.69
 -15   8   0    6.40    0.41
 -11   3  -6   86.30    1.26
 -13   5  -5    1.24    0.63
 -13   3  -2   -0.19    0.63
 -12   1   0   17.62    0.78
 -14   8  -5    0.23    0.47
  -8   1  -7   41.86    0.95
 -14   5  -2    1.00    0.55
  -8  -1  -4   13.15    0.69
 -11   0  -1    5.02    0.73
 -13   8  -7    8.18    0.59
 -11   7  -9    2.28    0.63
 -11   8  -9    3.25    0.60
  -8   2  -8   27.87    0.85
 -10   8 -10   19.21    0.72
 -13   4  -4    0.73    0.64
 -15   8  -1   23.63    0.52
  -9   0  -5    4.20    0.74
  -9   4  -9  175.61    1.57
  -9   2  -7  452.68    2.42
 -13  12  -7    3.08    0.38
 -12   3  -5   12.30    0.77
  -8   5 -10  295.90    1.87
  -7  -1  -5    9.49    0.63
  -7   0  -6    2.87    0.59
 -10   5  -9    0.66    0.66
 -10   1  -5  417.99    2.38
 -11   4  -7   19.62    0.86
 -12   1  -1    1.78    0.68
  -9  -2   1   19.91    0.74
  -9   7 -10   50.84    0.96
 -10   2  -6   42.87    1.04
 -10   9 -10   29.63    0.74
 -11   5  -8    0.33    0.66
 -10  -1   3  176.89    1.40
 -11   0   2   39.59    0.89
 -13   3   2   66.01    0.98
 -11   0   3   49.62    0.92
  -7   1  -7   43.68    0.88
 -10  -1   2   30.55    0.82
  -7   5 -10   49.34    0.91
 -12   7  -8    2.24    0.60
 -11   0   4   25.66    0.71
 -11   2  -5   22.11    0.91
 -12   1   2   10.89    0.68
 -12   1   3   12.22    0.66
 -12   4  -6   20.93    0.83
  -9  -2   2   29.33    0.76
  -8   0  -6   34.51    0.90
  -8  -2  -2   18.15    0.71
 -12   5  -7   16.53    0.77
   0  -2 -12    0.20    0.54
  -6   0 -15    1.22    0.68
  -7  -3  -7   -0.65    0.70
 -10   1 -11    1.89    0.61
  -8   3 -16    0.34    0.51
  -9  -1  -9    0.73    0.67
  -1  -2 -13    2.79    0.68
  -8  -2  -9    2.96    0.72
  -2  -3 -12    4.39    0.72
  -4  -3 -12   -0.60    0.69
  -7   3 -17    0.47    0.47
  -9   4 -16   -0.15    0.43
  -4  -1 -15    2.66    0.68
 -11   4 -13    1.69    0.45
  -3   0 -16    2.87    0.67
 -10   3 -14    0.43    0.48
  -4   0 -16    0.16    0.65
  -6  -1 -14    3.99    0.68
  -9   1 -13    2.64    0.62
  -6   2 -17    1.39    0.55
 -11   3 -12    3.67    0.49
  -8   4 -17    0.19    0.44
  -6   4 -18    1.97    0.45
  -4   3 -18    0.33    0.51
  -8  -2 -10    7.84    0.77
 -11   5 -14    1.42    0.38
  -8   1 -15    1.35    0.56
  -2  -2 -14   18.16    0.81
  -4   1 -17    3.54    0.56
  -6  -4  -7   -0.99    0.65
  -5  -3 -12    1.13    0.75
 -10   0 -10    0.62    0.59
  -3  -2 -14    6.39    0.75
  -8   2 -16    0.48    0.47
  -3  -3 -13    4.28    0.70
  -2  -4 -11    0.67    0.68
  -4  -4 -10    1.41    0.68
  -2  -3 -13    1.56    0.69
  -3  -5  -7    2.38    0.58
 -10   0  -5    1.74    0.58
  -5   1 -17    0.59    0.56
  -6  -4  -5   24.92    0.71
  -4  -3 -13    2.69    0.71
  -6  -4  -4    4.76    0.60
  -2   1 -17    5.78    0.58
  -1  -4 -10    5.37    0.62
   0  -3 -11    0.88    0.54
  -6   0 -16    0.47    0.55
  -7   2 -17    0.39    0.48
  -6  -4  -6    0.41    0.64
  -1  -1 -15   27.64    0.77
  -5  -4 -11   17.99    0.80
  -9   0 -13    2.73    0.59
  -7  -1 -14    1.72    0.64
  -9  -2  -9    4.27    0.67
 -10  -1  -6    2.50    0.59
 -10   2 -13   -0.06    0.53
 -10   1 -12   -0.29    0.56
  -8  -3  -9    2.45    0.72
  -4  -2 -15    3.75    0.69
  -9  -1 -11    0.38    0.62
 -10   3 -15    2.54    0.42
  -5  -3 -13    1.86    0.73
  -5  -2 -14    3.11    0.70
  -3  -1 -16   -0.47    0.62
  -6   1 -17    0.73    0.52
  -5  -2 -15    4.29    0.66
  -3  -3 -14   23.92    0.79
  -2  -3 -14   -0.17    0.65
  -8   1 -16   -0.12    0.46
  -6  -4 -11    0.15    0.74
  -5  -4 -12    6.76    0.78
  -7   3 -18    3.76    0.37
  -8   0 -15    0.46    0.51
  -2  -2 -15   42.06    0.86
  -7   0 -16   -0.14    0.51
  -3  -2 -15    0.55    0.66
  -5   5 -19   -0.41    0.35
  -7  -4  -4   72.51    0.91
  -3  -4 -13    2.57    0.72
  -4  -3 -14   -0.51    0.68
  -3  -5 -11    0.27    0.67
  -4  -4 -13    3.85    0.72
  -1  -2 -15    0.72    0.61
  -9   2 -16    2.48    0.36
  -6  -1 -16    4.29    0.56
  -9  -1 -12    0.37    0.59
  -6  -2 -15    2.76    0.59
  -5   2 -18    3.57    0.49
   0  -4 -11    3.66    0.58
  -3   1 -18    4.41    0.48
  -9  -3  -7   -0.29    0.61
 -10  -1 -11    1.83    0.53
  -7  -3 -13    3.73    0.64
  -9  -3  -6    1.95    0.60
  -2  -6  -7    0.45    0.56
  -6  -3 -14    0.75    0.62
 -10   2 -15    0.49    0.35
  -6  -4 -12    0.69    0.67
  -9  -2 -11    1.10    0.59
  -2  -6  -8    4.14    0.58
  -4  -3 -15    6.00    0.66
  -6  -5  -4    1.96    0.53
  -5  -4 -13   11.04    0.70
  -4  -2 -16    0.15    0.58
  -9  -3  -9    5.14    0.65
 -10  -2  -8    0.42    0.56
  -4  -5 -12    0.76    0.72
  -2  -5 -12    0.72    0.66
 -10  -2  -6    3.37    0.55
  -8  -3 -12    5.00    0.62
  -3  -4 -14    6.01    0.69
  -8  -1 -15   12.50    0.52
  -2  -3 -15    2.18    0.62
  -1  -4 -13    1.38    0.63
  -1  -6  -7    1.64    0.55
  -5  -6  -6    2.64    0.62
  -7  -1 -16    1.92    0.48
  -5  -1 -17    0.31    0.47
  -7  -2 -15    0.87    0.51
  -9  -1 -13    0.18    0.53
   1  -4 -11    0.61    0.51
  -5  -5 -12    5.66    0.71
  -4  -4 -14    1.09    0.63
  -4  -6  -4   45.64    0.75
  -9  -3 -10   -0.01    0.57
  -1  -5 -12    0.34    0.60
 -10   1 -14    0.14    0.42
  -5  -2 -16    1.21    0.56
  -8   0 -16    1.71    0.43
  -5  -4 -14    1.26    0.63
  -9  -2 -12    0.97    0.54
  -1  -3 -15    0.09    0.56
  -9  -3  -5    2.15    0.60
  -3  -1 -17    2.09    0.54
   0  -4 -13    6.21    0.61
  -6  -4 -13    5.26    0.68
  -3   0 -18    4.26    0.46
  -4  -5 -13    1.47    0.65
  -3  -6 -11    1.36    0.64
  -7   0 -17   -0.04    0.39
  -7  -5 -10   24.66    0.79
  -6  -3 -15    1.27    0.55
  -4  -6  -9    1.08    0.70
  -6  -1 -17    1.90    0.45
  -7  -5  -5    3.17    0.65
  -6   1 -18    0.80    0.39
  -4   2 -19    1.40    0.34
  -7  -5  -4   22.30    0.72
 -10   0 -14    1.73    0.38
  -5   2 -19    0.06    0.30
  -6  -5 -12    0.51    0.59
  -9  -3 -11    1.62    0.55
  -7  -5  -8    5.17    0.72
  -3  -3 -16    0.76    0.56
  -4  -3 -16    0.24    0.54
   0  -3 -14    4.53    0.59
  -6  -6  -5    3.43    0.66
  -7  -4 -13    2.20    0.56
  -5  -5 -13    0.96    0.64
 -10  -2 -10    1.53    0.51
  -9  -4  -8    2.97    0.59
  -2  -4 -14    2.27    0.66
 -10  -1 -13   -0.21    0.40
  -2  -3 -16    0.25    0.52
  -9  -4  -6    2.29    0.57
  -1  -5 -13   13.36    0.68
  -6  -6  -8    1.51    0.67
  -7  -5  -3    4.36    0.55
  -2  -6 -12   24.70    0.77
  -3  -6 -12    2.55    0.65
  -9  -2 -13    4.03    0.49
  -8  -2 -15    1.84    0.43
  -8  -1 -16    0.96    0.38
  -5  -6 -11    0.32    0.66
  -6   0 -18    1.67    0.34
 -10  -1 -12    0.87    0.46
  -5  -4 -15   -0.14    0.53
  -8  -5  -9    5.67    0.65
  -7  -2 -16    0.08    0.42
  -7  -3 -15    0.19    0.45
  -3  -7 -10    5.52    0.76
  -9  -3 -12    4.74    0.52
  -6  -6  -9    4.26    0.73
  -1  -7  -6   -0.32    0.47
  -7  -1 -17    1.09    0.35
  -9  -4 -10    4.73    0.57
  -9  -2 -14    0.25    0.39
  -1  -7  -9    5.57    0.66
  -1  -4 -15    0.67    0.56
 -10  -2 -11    3.27    0.49
  -3  -1 -18    1.11    0.41
  -5  -5 -14    2.41    0.57
  -6  -5 -13    4.57    0.61
  -7  -6  -9    1.58    0.63
  -5  -7  -7    1.89    0.72
   0  -5 -13   59.62    0.89
  -7  -4 -14    0.07    0.48
  -4  -7  -4   39.19    0.75
  -2  -7  -6    2.06    0.55
  -1  -7  -5    2.95    0.50
  -6  -4 -15    2.46    0.50
  -6  -2 -17    1.70    0.41
  -5  -2 -17    3.79    0.48
  -5  -7 -10    2.93    0.64
  -7  -5  -2    0.35    0.46
  -4  -7 -11   71.02    0.97
  -8  -5  -4   16.81    0.64
  -3  -4 -16    0.83    0.50
  -5  -6 -12    0.59    0.64
  -2  -6 -13    3.61    0.62
  -6  -6 -12    2.68    0.60
  -5  -7  -4    0.84    0.56
  -3  -6 -13    4.26    0.66
  -3  -3 -17    1.24    0.45
  -1  -7 -11    1.21    0.67
  -2  -4 -16    0.72    0.49
  -8  -5 -11    1.85    0.55
  -9  -3 -13    1.91    0.44
  -3  -5 -15    2.69    0.57
  -3  -7 -12    5.27    0.67
  -8  -5  -3   93.36    0.96
  -5  -4 -16    0.82    0.44
  -4  -6 -13    5.22    0.67
  -5  -7 -11    8.00    0.64
  -9  -5  -8    4.79    0.57
  -6  -6  -2    1.82    0.50
  -3  -6 -14    2.08    0.58
  -6  -7  -7    3.86    0.70
   0  -4 -15    3.54    0.53
  -8  -3 -15    0.01    0.37
  -5  -7  -3   10.78    0.59
  -2  -3 -17    2.32    0.45
  -8  -6  -6    2.38    0.59
  -5  -5 -15    1.95    0.49
  -7  -3 -16    0.71    0.35
  -4  -8  -9    0.07    0.68
  -9  -4 -12    0.20    0.42
  -4  -7 -12   23.08    0.76
  -8  -6  -9    3.62    0.58
  -7  -4 -15    0.69    0.39
  -4  -2 -18    1.55    0.36
  -9  -5  -9    1.36    0.51
  -1  -8  -6    0.67    0.51
  -8  -6  -5    0.07    0.58
  -9  -5  -5    4.53    0.55
  -3  -8  -9    3.97    0.73
  -5  -8  -6    0.04    0.69
   0  -7 -11    0.56    0.63
   0  -6 -13    4.56    0.60
  -4  -8 -10    2.25    0.67
  -5  -6 -14    0.55    0.52
  -8  -6 -10   -0.46    0.47
  -9  -1  -8    9.63    0.74
 -11   6 -14    3.64    0.40
  -6  -2 -12   34.96    0.97
  -8  -2  -8   74.86    1.21
  -1  -3 -11    1.30    0.58
  -3  -4  -9  191.06    1.48
 -10   0  -7   36.30    0.86
  -5  -3 -11   10.16    0.81
  -7  -3  -6   42.73    0.91
  -5  -4  -7   15.70    0.78
 -10   0  -8   59.33    0.98
   0  -3 -10    0.02    0.50
  -3  -3 -12   13.64    0.80
  -7  -3  -8   48.02    1.03
  -8  -2  -4  143.41    1.22
  -6   1 -16    6.78    0.65
  -4  -4  -9   43.18    0.95
 -10   0  -9   36.52    0.85
  -1  -4  -9   -0.03    0.51
  -7   5 -18   35.86    0.58
  -7  -1 -13   10.82    0.76
  -1   0 -15   21.38    0.75
  -9  -1  -4   86.18    0.99
  -7  -3  -4   17.99    0.67
  -7   0 -14    2.62    0.70
  -5  -4  -6  114.05    1.17
  -9  -1 -10    8.73    0.73
  -7  -3  -9   40.36    0.98
  -5   2 -17   12.91    0.67
  -7  -3  -5   70.48    0.98
  -3  -4 -10    6.26    0.72
  -9   0 -12   20.71    0.75
  -6  -2 -13   30.69    0.94
  -5  -2 -13    0.66    0.74
  -1  -3 -12   13.84    0.72
  -2   0 -16   54.88    0.96
  -5  -1 -15    7.51    0.74
  -8  -2  -3    9.61    0.57
  -5   0 -16    8.74    0.69
  -5   3 -18   29.86    0.66
  -5   7 -19   18.37    0.39
  -6  -3 -11   41.67    1.05
  -3   1 -17   18.29    0.70
  -8   0 -14    6.96    0.66
  -7   0 -15    5.93    0.66
 -10   0  -6    3.02    0.60
  -6  -4  -8    8.77    0.78
  -3  -4 -11   36.17    0.96
  -7   1 -16    9.31    0.62
  -7  -3 -10   23.09    0.87
   0  -2 -13    5.33    0.62
  -5   6 -19   16.84    0.43
  -7  -3  -3   39.43    0.72
  -4  -4 -11   21.91    0.87
  -2  -1 -15   18.16    0.79
  -9  -2  -7    0.24    0.64
  -2  -4 -10  169.46    1.43
  -1  -2 -14   59.00    0.99
  -3  -1 -15   12.49    0.77
  -2  -5  -7   70.98    0.90
  -9  -2  -6   43.82    0.91
  -8  -2 -11    0.47    0.69
  -4  -2 -14   31.58    0.95
  -7   4 -18   10.09    0.45
  -3  -5  -8   29.13    0.81
  -6   3 -18    8.76    0.49
  -6  -1 -15   34.53    0.88
  -8  -3  -7    9.10    0.74
  -8  -3  -6   52.93    0.97
  -9  -2  -8    5.89    0.69
 -10   4 -15    5.30    0.44
  -9   3 -16   20.32    0.55
  -2  -5  -8   22.54    0.70
 -10   0 -11   18.71    0.69
  -8  -3  -8   14.28    0.80
  -4  -5  -8  109.15    1.29
  -1  -4 -11   18.82    0.75
   0  -3 -12   32.80    0.78
 -10  -1  -7    2.62    0.60
  -6  -2 -14   21.41    0.83
  -1  -3 -13   11.72    0.72
  -3  -4 -12   37.86    0.99
 -10  -1  -8    3.22    0.61
  -4  -1 -16    5.91    0.66
   0  -4 -10    6.91    0.57
  -6  -3 -12   38.71    1.01
  -3   3 -18   10.47    0.56
  -7  -4  -7   38.96    0.96
  -2  -4 -12    9.77    0.77
  -4  -4 -12    7.36    0.78
  -7  -4  -6   87.14    1.14
  -5  -5  -7   51.45    0.98
  -8   3 -17   16.13    0.52
  -4  -5  -5    3.08    0.56
  -5  -4 -10   17.84    0.84
  -3  -5  -6   24.63    0.71
  -1  -5  -8   39.16    0.76
  -6  -4  -3  184.14    1.26
  -7  -4  -8   -0.20    0.73
 -10  -1  -9    6.11    0.63
  -2  -5  -9    5.99    0.63
  -4  -5  -9   46.02    1.02
  -4   0 -17    5.65    0.59
  -3  -5 -10   51.68    1.02
  -5  -1 -16    0.10    0.58
  -3   0 -17   15.99    0.66
  -2  -1 -16   10.50    0.68
  -8  -3  -5    3.55    0.63
  -3   2 -18   11.35    0.55
  -9  -2  -5   38.39    0.83
  -1  -5  -9    1.05    0.54
  -8  -3 -10    8.55    0.72
  -4  -5 -10  136.35    1.45
  -3  -5  -9   29.88    0.86
  -4   2 -18    5.92    0.53
  -7  -1 -15   30.57    0.76
  -1  -4 -12    1.00    0.64
  -5  -5  -5   66.72    0.95
   0  -2 -14   -0.81    0.56
  -5   0 -17   12.71    0.62
  -8  -3  -4   36.55    0.79
 -10  -1 -10    9.31    0.61
  -9  -2 -10    7.78    0.69
  -5  -5  -4  157.70    1.23
  -4   4 -19    5.05    0.39
  -6   2 -18   10.42    0.50
  -5  -5  -6    0.79    0.61
  -7  -4  -5   24.23    0.78
  -9  -2  -4    9.13    0.61
  -5   4 -19   27.96    0.48
  -7  -2 -14   13.71    0.70
  -2   0 -17   37.33    0.76
  -6  -5  -7    1.69    0.69
  -1   0 -16   59.26    0.92
  -6  -5  -6   13.47    0.73
  -7  -4 -10   74.53    1.14
  -7   1 -17    2.15    0.45
  -5  -5 -10   35.94    0.97
 -10  -1  -5   21.12    0.66
  -2  -5 -11   34.74    0.91
  -8   2 -17    6.35    0.43
 -10   1 -13    8.29    0.54
  -4  -5 -11   -0.12    0.69
  -8  -3 -11   30.79    0.85
  -1  -3 -14    1.85    0.64
  -4   1 -18   12.78    0.55
  -2  -5 -10   48.42    0.92
   0  -3 -13    0.84    0.58
  -6  -3 -13   15.11    0.79
 -10   0 -12   22.81    0.66
  -8  -3  -3  103.07    1.00
  -1  -5 -10   27.17    0.75
 -10   2 -14    4.63    0.47
  -6   0 -17   16.91    0.59
  -3  -6  -7   52.80    0.94
   0  -5  -9   39.75    0.76
  -9  -3  -8   11.02    0.70
  -8  -4  -7   83.36    1.12
  -7  -4  -3  144.52    1.18
  -3  -2 -16    6.97    0.64
   1  -4 -10   14.04    0.55
  -5  -5 -11    7.03    0.75
  -8  -4  -6   17.07    0.75
  -1  -5 -11   28.79    0.83
  -3  -3 -15   17.65    0.74
   0  -4 -12    6.42    0.63
  -5  -3 -14   55.83    1.02
  -3  -6  -8   51.85    0.95
  -8  -4  -8   14.14    0.76
  -6  -5  -5    1.90    0.61
  -6  -5  -8    7.58    0.79
 -10  -2  -7   32.97    0.76
  -4   3 -19   14.25    0.43
  -2  -4 -13   18.91    0.83
  -4  -1 -17    1.80    0.53
  -5   1 -18    4.69    0.47
  -5   3 -19   26.43    0.47
   0  -5 -10    5.74    0.59
  -8  -4  -9   64.91    1.07
  -7  -4  -9   23.86    0.89
  -2  -2 -16   26.54    0.74
  -1  -1 -16   16.14    0.66
  -7  -5  -7   16.58    0.80
  -3  -5 -12   65.53    1.12
  -5  -6  -7   23.12    0.85
  -5  -3 -15    9.34    0.64
  -7  -5  -6   36.54    0.89
 -10  -2  -9   14.76    0.65
  -2  -6  -9   50.63    0.97
  -1  -6  -8   50.04    0.83
  -4  -6  -8  104.71    1.27
  -3  -6 -10   36.17    0.98
  -4  -6  -5  212.36    1.46
  -8  -4 -10    9.47    0.70
  -3  -6  -9   23.34    0.82
  -2  -6  -6   60.69    0.84
 -10   0 -13    1.19    0.45
  -6  -5  -3   67.19    0.88
  -4  -6 -10   27.65    0.94
  -1  -6  -9    7.48    0.66
  -7  -5  -9   15.80    0.79
  -8  -4  -5    9.45    0.67
  -4   0 -18    4.43    0.46
  -7  -3 -14   15.19    0.65
  -8  -4  -4   49.38    0.86
  -7  -4  -2   43.61    0.70
  -6  -2 -16   10.10    0.57
  -1  -2 -16   39.34    0.77
  -5  -6 -10    8.84    0.78
  -5  -6  -4   95.59    1.05
  -6  -6  -7   67.76    1.12
  -5   0 -18    8.60    0.45
  -5  -6  -5   60.82    0.96
  -2  -6 -11  169.82    1.50
   1  -5  -9  192.01    1.21
  -2  -1 -17   26.68    0.68
  -6  -6  -6   79.68    1.11
  -4  -6 -11   94.57    1.22
   0  -5 -11    7.29    0.63
  -2  -6 -10   21.57    0.83
   0  -6  -8   14.53    0.61
  -9  -3  -4    9.11    0.58
  -1  -6 -10   85.91    1.10
  -6  -4 -14    1.81    0.57
  -8  -4  -3   63.35    0.85
  -3  -4 -15   12.69    0.70
   0  -6  -9   96.24    1.03
  -2  -5 -13    7.17    0.70
  -3  -7  -7   44.18    0.92
   0  -5 -12   39.10    0.83
   1  -5 -10   22.04    0.63
  -4  -4 -15   10.03    0.65
  -9  -4  -7    6.01    0.62
  -1  -6 -11   89.40    1.15
  -3  -5 -13    1.04    0.67
  -2  -7  -7  144.63    1.26
  -8  -5  -7   17.98    0.75
  -3  -7  -8  159.39    1.44
  -2  -7  -8  178.08    1.48
  -8  -4 -11   26.79    0.76
  -2  -4 -15    6.11    0.63
  -5  -6  -3   33.57    0.72
  -8  -5  -6    6.48    0.65
  -5  -3 -16   11.66    0.59
  -9  -4  -9   20.23    0.70
  -3  -5 -14   21.06    0.78
   0  -6 -10   82.42    1.04
  -3  -2 -17    9.32    0.55
  -1  -4 -14   19.50    0.74
  -4  -5 -14   14.25    0.70
  -9  -4  -5   28.86    0.73
  -2  -2 -17   34.84    0.69
  -6  -6  -4    3.90    0.61
  -1  -7  -7    9.70    0.59
  -2  -7  -9  917.29    3.04
  -7  -6  -7   20.71    0.81
  -4  -2 -17    6.03    0.50
  -1  -7  -8  288.70    1.71
   1  -5 -11   64.77    0.88
  -4  -7  -8   47.31    0.98
  -7  -6  -6   12.56    0.73
  -5  -7  -6   34.98    0.89
  -4  -1 -18    4.26    0.43
  -4  -6 -12    8.49    0.74
  -1  -6 -12   58.87    1.00
  -2  -7 -10   78.81    1.17
  -3  -7  -9   84.15    1.20
  -3  -7  -4  231.76    1.44
  -4  -7 -10    0.57    0.69
  -2  -7  -5   13.96    0.63
   0  -6 -11    6.28    0.65
  -8  -5 -10   17.51    0.70
  -1  -3 -16    6.26    0.55
  -4  -7  -5   58.59    0.96
  -6  -6  -3    2.33    0.54
  -5  -1 -18    3.80    0.38
   1  -6  -8   32.88    0.65
  -8  -5  -5   11.53    0.67
   0  -4 -14   72.29    0.96
  -5  -6  -2   69.86    0.84
  -3  -7 -11   78.78    1.13
  -4   1 -19   14.26    0.38
  -8  -4 -12    6.36    0.57
  -1  -7 -10   80.61    1.08
  -4  -7  -9   45.55    1.03
   1  -6  -9   21.51    0.63
  -7  -6 -10   18.86    0.75
  -2  -7 -11   63.06    1.07
  -6  -3 -16    5.31    0.48
  -9  -4 -11   10.11    0.56
   1  -5 -12   62.85    0.89
   0  -7  -7   42.98    0.76
   0  -7  -8    8.87    0.61
  -2  -5 -14   26.34    0.79
  -6  -7  -6   25.53    0.83
  -4  -4 -16    5.38    0.54
  -3  -7  -3   43.48    0.72
  -8  -5  -8   43.32    0.92
  -5  -7  -5   22.61    0.79
  -7  -6  -5   12.28    0.71
  -5  -6 -13    5.61    0.62
  -7  -6  -8   19.75    0.81
  -4  -7  -3    2.10    0.52
  -6  -5  -2  109.65    0.98
   0  -6 -12   17.18    0.71
  -6  -5 -14   12.87    0.59
  -1  -6 -13   44.70    0.89
  -6  -7  -9   19.28    0.78
  -4  -5 -15   10.21    0.60
  -4  -3 -17    4.01    0.47
  -6  -7  -5  103.49    1.20
  -3  -8  -7  200.86    1.58
  -1  -5 -14   20.09    0.72
  -7  -6  -4   18.37    0.72
  -2  -5 -15    8.70    0.61
  -5   1 -19    4.52    0.30
 -10  -2 -12   13.73    0.49
  -2  -8  -7   16.69    0.75
  -9  -4  -4   12.36    0.59
 -10  -2 -13   18.92    0.46
  -9  -5  -7   23.26    0.69
   0  -7  -9  129.88    1.22
  -3  -8  -8  111.55    1.27
  -2  -7 -12   26.17    0.83
  -2  -8  -6    6.68    0.61
  -9  -5  -6   12.20    0.60
  -4  -6 -14    0.35    0.55
   1  -6 -10   35.78    0.74
   1  -6 -11  174.24    1.30
  -7  -6  -3  184.73    1.35
  -1  -8  -7  116.59    1.16
  -2  -8  -8  113.73    1.31
  -6  -6 -13    7.47    0.59
  -3  -8 -10   24.49    0.85
  -6  -7  -4   30.66    0.81
  -1  -8  -8   15.48    0.73
  -1  -7 -12   35.66    0.86
  -1  -5 -15   17.62    0.66
  -4   0 -19    2.85    0.28
  -6  -7  -8   10.31    0.75
  -2  -8 -10  127.34    1.33
   0  -5 -14   15.88    0.66
  -7  -7  -8   10.83    0.71
  -1  -4 -16    5.66    0.52
  -4  -7  -2   62.53    0.83
  -7  -7  -6    1.33    0.63
   0  -7  -6   12.67    0.59
  -9  -3 -14   31.46    0.51
   1  -7  -8  151.19    1.17
   1  -7  -7   11.98    0.55
  -3  -8  -4   13.43    0.62
  -8  -5 -12    9.80    0.55
  -5  -8  -7   47.29    0.99
   0  -7 -10   44.48    0.88
  -2  -6 -14   17.17    0.72
  -2  -8  -5   84.82    0.98
  -4  -8  -5    8.97    0.67
  -4  -8  -4    3.35    0.56
  -5  -7 -12    0.80    0.60
  -2  -8  -9  300.46    1.86
  -3  -7 -13    5.03    0.64
  -8  -6  -7    0.52    0.59
  -9  -5 -10    0.14    0.47
  -7  -7  -7    0.88    0.63
  -1  -8  -9  199.82    1.58
  -1  -8  -5   12.97    0.57
  -8  -6  -8    2.59    0.60
  -3  -2 -18    0.74    0.37
  -5  -3 -17    0.23    0.38
  -6  13   6    5.99    0.96
  -4  12  13    0.29    0.54
  -1  17   5    2.48    0.56
   0  17   5    4.55    0.50
  -6  13   5   -0.30    0.89
   0  17   4    0.94    0.48
  -1  17   6    1.76    0.50
  -2  16   1    1.07    0.75
  -5  15   6    4.77    0.86
  -3  16   2    4.92    0.83
  -6  13   4    2.04    0.93
  -4  16   6    1.06    0.70
  -6  12   9    2.83    0.82
  -2  17   5    0.20    0.59
  -5  15   7    1.87    0.80
  -5  12  12    0.87    0.61
  -3  14  -1    1.06    0.77
  -6  10   2    0.56    0.71
  -3  16   9    0.76    0.52
  -4  16   7    0.67    0.69
  -2  17   4    0.75    0.63
  -4  15  10    4.19    0.60
  -5  13   1   -0.19    0.88
  -7   9   7    0.45    0.75
  -6  11  10    5.02    0.82
  -4  16   3    8.31    0.86
  -6  14   5    6.76    0.94
  -7  10   8    0.79    0.85
  -6  14   7    3.78    0.84
  -5  15   8    4.13    0.74
  -4  16   8    0.89    0.61
  -6  14   6    6.77    0.88
  -5  13  11    0.10    0.65
  -3  16   1    0.59    0.76
  -6   9   1   -0.33    0.66
  -3  17   5    0.38    0.62
  -6  13   9    1.58    0.77
  -7   9   9    0.96    0.77
  -7  11   8    6.96    0.89
  -3  17   4    4.57    0.70
  -2  17   7    0.84    0.49
  -5  15   9    5.26    0.67
  -1  17   7    2.88    0.47
  -4  16   2    7.05    0.85
  -5  15   2    1.77    0.88
  -6   9  12   -0.57    0.65
  -6  10  12    0.27    0.63
  -5  11  -1    0.12    0.68
  -2  17   3    3.47    0.65
  -2  17   2    0.35    0.63
  -6  12   1  253.49    2.16
  -5  13  12    3.49    0.56
  -5  16   5    4.98    0.80
  -4  16   9    0.74    0.52
  -6  11  11    2.23    0.72
  -1  17   3    0.47    0.58
  -5  14  11    0.94    0.56
  -6   8  12    0.82    0.67
  -7   9  10    6.13    0.80
  -4  14  -1   -0.25    0.79
  -7   8  10   84.51    1.22
  -5  14   1    0.98    0.90
  -5  12  -1    5.06    0.77
  -6  15   6    4.62    0.85
  -4  15   1    1.42    0.83
  -3  15  -1    2.42    0.71
  -7   7   4    2.61    0.64
  -5  16   4    2.71    0.83
  -7  11   4    4.86    0.93
  -3  17   3    0.96    0.67
  -4  17   5    0.67    0.65
  -5  16   3    2.30    0.81
  -6  12  11    0.45    0.66
  -4  16   1    4.13    0.81
  -7   7  10    0.28    0.65
  -7  13   4    0.98    0.91
  -6   9   0    3.78    0.68
  -6  15   5    7.21    0.89
  -7  12   9    1.54    0.74
  -7  13   8    3.07    0.79
  -4  15   0    1.60    0.83
  -4  17   6    0.42    0.59
  -6  15   3    1.04    0.86
  -5  16   7    1.13    0.67
  -6  14  10    2.30    0.63
  -7   7   3  101.02    1.17
  -7   8  11    8.36    0.69
  -7  14   6    7.68    0.86
  -4  17   3    2.13    0.70
  -6  13  11    2.54    0.61
  -7   6  10    1.22    0.65
  -7   6   6    5.31    0.68
  -3  17   7    0.06    0.50
  -5  10  -2    0.24    0.63
  -7  14   4    4.42    0.94
  -7  13   9    3.22    0.70
  -4  15  -1    1.24    0.77
  -6  15   2   -0.44    0.86
  -5  16   9    0.49    0.50
  -7  11  11    2.18    0.67
  -3  17   1   -0.23    0.65
  -7   7  11    6.46    0.71
  -4  17   4    0.91    0.66
  -4  17   2    5.13    0.72
  -5  14  -1    0.63    0.80
  -3  16   0    4.72    0.75
  -7  14   3    0.38    0.90
  -6  16   4    4.53    0.82
  -5  17   5    4.08    0.67
  -6  15   8    2.20    0.68
  -5  16   1    3.96    0.81
  -6  11  12    1.84    0.63
  -5  17   6    0.84    0.58
  -4  17   7    0.31    0.52
  -6   9  -1    2.25    0.65
  -6  16   3   -0.19    0.78
  -6  14  11    3.98    0.53
  -2  18   4    0.68    0.43
  -5  16   8    2.33    0.61
  -7  15   6    3.97    0.73
  -5  15   0    0.70    0.84
  -4  16   0    6.35    0.81
  -7  14   9    2.35    0.66
  -5  17   3   -0.37    0.64
  -6  16   7    2.94    0.66
  -6  16   5    0.39    0.73
  -7  15   5    1.38    0.77
  -7  15   4    3.54    0.79
  -7   5   7    1.90    0.61
  -3  18   5    3.80    0.48
  -8  12   4    0.68    0.84
  -3  18   4    1.43    0.49
  -5  17   4    0.16    0.67
  -8  11   9   22.87    0.88
  -8  13   5    0.14    0.86
  -6  13  -1    3.34    0.86
  -6  16   2    1.75    0.82
  -7  13  10    1.67    0.66
  -7  15   3    3.72    0.87
  -7  13   1    1.43    0.90
  -7   6   2    5.83    0.63
  -5  15  -1    0.03    0.81
  -6  15   1    6.95    0.92
  -5  17   7    0.17    0.52
  -8   8   4   78.58    1.23
  -4  16  -1   -0.37    0.70
  -7  12   0    1.46    0.85
  -8  12   9    3.75    0.68
  -4  15  -2    2.55    0.75
  -7   9   0   -0.07    0.68
  -4  18   5    2.16    0.47
  -7  14  10    1.98    0.55
  -8   8   6    5.47    0.82
  -8  13   3    0.35    0.88
  -6  15   0    1.72    0.81
  -8  10   2   15.62    0.88
  -8  14   5    3.75    0.83
  -8   8   3    1.28    0.67
  -6  16   9    3.69    0.48
  -6  17   5    0.98    0.63
  -8   7   4  131.46    1.42
  -6  14  -1    1.75    0.85
  -7  13  11    0.37    0.52
  -8  14   4    1.93    0.81
  -6  17   6    2.25    0.57
  -7  16   6    1.80    0.66
  -7  16   4    6.26    0.75
  -6  16   8    3.29    0.58
  -5  17   1    2.05    0.70
  -8  10  10   -0.48    0.67
  -8   6   8   -0.34    0.66
  -6  17   4   -0.41    0.64
  -6   8  -1   -0.55    0.58
  -6  17   3    2.13    0.70
  -8  14   3    0.60    0.83
  -7  16   3   -0.51    0.75
  -7  16   7    8.58    0.62
  -8   7   3   34.01    0.90
  -4  18   3    1.94    0.54
  -4  18   2    3.81    0.52
  -8  15   5    0.22    0.69
  -6  17   7    0.91    0.46
  -8  12  10   10.03    0.66
  -8   6   4   18.23    0.75
  -6  15  -1    1.12    0.83
  -8  15   4    1.03    0.72
  -7  16   2    4.78    0.79
  -9  11   5   -0.48    0.81
  -8  14   8    0.41    0.66
  -9   9   7    4.41    0.80
  -4  17   0    0.44    0.64
  -5  18   3    2.50    0.56
  -7  15  10    0.49    0.42
  -8  15   6    0.49    0.69
  -6  16   0    1.46    0.79
  -8   6  10    3.29    0.61
  -8   5   5    4.66    0.66
  -8  11   0    4.77    0.90
  -9   8   7    2.89    0.78
  -4  18   1    1.22    0.52
  -5  18   2    1.40    0.56
  -9  13   7    1.06    0.70
  -7  16   8    0.15    0.50
  -7  17   6    0.58    0.52
  -8  14   2    5.02    0.83
  -5  18   4    5.30    0.54
  -9  11   9    6.08    0.70
  -7  17   3    0.32    0.65
  -9   9   9    5.95    0.71
  -8  14   1    0.86    0.82
  -8  16   4    0.17    0.67
  -8  16   5    7.03    0.68
  -6  16  -1   -0.60    0.75
  -5  17   0    1.65    0.69
  -6  18   5    0.89    0.43
  -9  14   4    1.60    0.78
  -6  13  -3    4.85    0.81
  -9  12   9    5.32    0.66
  -8  14  10    1.46    0.48
  -8  16   3    5.67    0.73
  -9  11   2   72.56    1.30
  -8  14   9   -0.38    0.56
  -8  14   0    7.38    0.91
  -5  18   1    0.43    0.53
  -8  16   7    4.71    0.56
  -8  15   9    0.84    0.45
  -8   5   8    0.51    0.61
  -9  13   8   -0.23    0.64
  -9  14   3    0.28    0.77
  -5  17  -1    0.27    0.63
  -5  13  -4    0.26    0.69
  -9   7   4  116.63    1.30
  -6  18   4    0.37    0.51
  -6  18   2    0.61    0.54
  -7  16   0    0.68    0.75
  -7  14  -2    0.92    0.81
  -9  15   5    2.13    0.63
  -9  15   4    0.55    0.69
  -9  12   1    1.48    0.86
  -6   8  -3    4.49    0.63
  -9   7   9    5.60    0.68
  -9   7   7    6.30    0.75
 -10  10   6    2.41    0.76
  -9   6   4    4.08    0.70
 -10  12   6    3.23    0.74
 -10  11   7    0.87    0.69
  -7  18   4   -0.10    0.44
  -6  17  -1    3.22    0.66
  -9  14   2    2.03    0.81
  -8   4   7    0.41    0.57
  -9  13   9    0.78    0.55
  -9  14   1   -0.19    0.80
  -7  15  -2    7.65    0.84
  -9  12   0    2.98    0.83
 -10  13   6   11.21    0.71
 -10   9   7    2.07    0.71
  -6  13  -4    1.28    0.74
  -9   6   9    0.22    0.59
  -8  17   2   -0.01    0.61
  -8  16   1    3.16    0.74
  -5  11  -5    0.31    0.60
  -7  18   2   -0.38    0.50
  -9  14   0    1.08    0.78
 -10  10   3   68.17    1.29
  -9   5   5    1.29    0.67
 -10  14   4    0.02    0.68
 -10  11   4    2.58    0.84
 -10   9   3  182.54    1.82
  -7  17   0    4.19    0.69
  -9  11  -1    1.49    0.86
  -8  17   1    0.25    0.63
  -9   8   0    5.01    0.80
  -9  13  -1    6.24    0.86
  -5   9   0  463.21    2.29
  -4  15   2   47.87    1.27
  -5  10   0   34.42    0.96
  -3  14  12    5.90    0.53
  -3  12  -2   67.85    1.10
  -4  12  -1   52.97    1.11
  -6   9  11   33.99    1.00
  -1  17   4   22.64    0.74
  -5  11   0    7.67    0.74
  -4  16   5   16.64    0.90
  -6   7  11    0.25    0.69
  -6  10  11   43.77    1.07
  -6   8   2    2.35    0.62
  -5  15   5   12.64    0.97
  -6   5  10  132.63    1.40
  -5  15   4   37.12    1.18
  -6   6  11   12.94    0.75
  -2  17   6   12.46    0.66
  -6  11   2  158.15    1.71
  -5  12   0  116.18    1.55
  -6  13   3   91.81    1.57
  -7  10   7   83.56    1.47
  -7  10   6   60.48    1.33
  -4  13  -1   16.21    0.92
  -7   8   7  123.10    1.62
  -7   9   8  247.30    2.10
  -5  15   3   14.43    0.98
  -3  13  -2   64.33    1.14
  -7   8   8   25.60    1.00
  -4  10  -2  166.41    1.43
  -7  11   7  127.19    1.69
  -4  16   4   18.83    0.95
  -6  10   1   18.87    0.86
  -6  14   4   64.08    1.44
  -6  12   3   48.24    1.30
  -6  11   1    6.39    0.80
  -3  15   0   52.77    1.20
  -4  11  -2   23.20    0.79
  -7  10   9   18.88    0.99
  -6  12   2   47.78    1.26
  -6   5  11   17.98    0.73
  -7   8   9   58.11    1.22
  -7   7   8    5.15    0.77
  -5  10  -1   72.19    1.11
  -2  16   0   13.35    0.81
  -6   8   1    1.19    0.61
  -5   9  -1   20.79    0.76
  -4  14  12   14.61    0.57
  -6  12  10    8.64    0.84
  -7  12   5   14.55    1.02
  -6  14   3    8.85    0.98
  -5  14   2   94.01    1.58
  -7   7   5  188.16    1.68
  -7   7   9   16.36    0.88
  -7  12   8   11.23    0.89
  -4  12  -2    4.48    0.73
  -5  16   6    8.03    0.76
  -3  17   6   12.99    0.67
  -7   9   5   78.33    1.35
  -7   9   6   -0.27    0.81
  -7  11   9   11.26    0.91
  -6   4   8   19.69    0.67
  -7   8   4  156.82    1.59
  -7  10  10   31.36    1.01
  -7   8   5   99.20    1.41
  -7   8   6  222.02    1.90
  -7  13   6    9.43    0.96
  -7   6   8   65.70    1.13
  -7  13   5   21.73    1.02
  -3  14  -2   69.27    1.19
  -6  15   4   17.18    1.00
  -7  10   3  126.18    1.62
  -5  15   1   15.33    1.00
  -6  13   2  126.52    1.78
  -6  11   0  413.38    2.50
  -6  10   0  152.09    1.61
  -3  17   2   19.29    0.83
  -6   4   9    8.24    0.61
  -7   7   6    3.93    0.74
  -7   6   9   24.10    0.86
  -7   6   5   12.35    0.74
  -6  13  10   14.12    0.82
  -5  14   0   41.26    1.15
  -6  15   7   35.54    1.04
  -7  10   2  284.02    2.21
  -5  13  -1  189.43    1.88
  -4  13  -2  322.85    2.21
  -7   7   7    8.04    0.74
  -7  12   4   81.83    1.54
  -6  12   0  291.72    2.24
  -7  11   3  201.89    1.99
  -2  17   1    8.73    0.68
  -7   9  11   54.71    1.08
  -7   9   2  129.12    1.50
  -6   8   0  142.94    1.37
  -7  13   3   14.16    1.02
  -5  16   2   24.99    1.00
  -7  10  11    9.10    0.77
  -7  11   2  225.05    2.06
  -7  14   5   59.88    1.32
  -7   6   4   79.63    1.13
  -7  11  10   41.51    1.05
  -7   5   6  105.25    1.21
  -6  13   0   32.13    1.13
  -5  11  -2  114.02    1.38
  -7   6   7   17.86    0.77
  -7  12   3   35.34    1.18
  -4  11  -3   40.96    0.90
  -8  10   6   67.43    1.34
  -6  14   2    4.21    0.88
  -5  14  12    6.33    0.47
  -8  10   7   63.87    1.29
  -6  16   6    9.32    0.76
  -7  12   2    9.19    0.99
  -7   5   9    7.63    0.69
  -7  10   1    0.35    0.76
  -8  11   6    8.07    0.94
  -8   9   7  123.68    1.62
  -7  11   1  201.92    2.00
  -7   5   5    9.08    0.66
  -5  12  -2  452.65    2.55
  -8  11   7  168.92    1.86
  -6  10  -1   57.79    1.08
  -7  12  10    7.86    0.76
  -8  10   8   11.98    0.90
  -6  11  -1  283.85    2.12
  -8   9   5  131.68    1.68
  -7   9   1   51.50    1.11
  -6  14   1   14.43    1.04
  -8   9   8  153.08    1.72
  -7   6   3   33.05    0.85
  -4  12  -3    8.90    0.74
  -8   8   7   73.73    1.28
  -8  11   8   16.69    0.94
  -2  18   5   16.95    0.50
  -8  12   7   27.37    1.06
  -6  12  -1  363.81    2.46
  -8   8   8   54.96    1.16
  -7   6  11  179.02    1.54
  -8   9   4   48.17    1.19
  -7   8   1   51.22    1.00
  -7   5   4   57.16    0.94
  -8   9   9   32.12    1.00
  -7   5  10  252.02    1.72
  -5  13  -2   72.87    1.28
  -8  12   8  181.10    1.82
  -8  10   9  134.92    1.60
  -6  14   0   31.98    1.15
  -4  17   1   14.17    0.80
  -7  15   7   10.97    0.79
  -7  13   2  141.39    1.78
  -7   5   8   10.25    0.70
  -4  14  -2    3.73    0.77
  -8   8   9  120.07    1.48
  -4  13  -3  170.96    1.64
  -8   7   8   88.21    1.30
  -7  11   0   12.41    0.93
  -7  10   0   14.69    0.88
  -5  17   2   13.91    0.82
  -8  13   4   25.93    1.09
  -7  12  11   33.48    0.86
  -8  10   5  143.77    1.78
  -8   8   5   12.01    0.87
  -7   4   6  263.01    1.65
  -8   9   6   19.97    1.00
  -8  13   8    9.18    0.79
  -8   9  10  122.40    1.46
  -8   7   5   13.14    0.83
  -8   7   9   37.73    0.98
  -7  15   2   13.76    0.96
  -8  11   3    0.94    0.90
  -5  11  -3   19.49    0.80
  -7  14   2   31.30    1.16
  -8   8  10   17.82    0.83
  -7  13   0  279.51    2.38
  -6  11  -2   32.93    0.99
  -5  16   0   27.14    0.99
  -6  10  -2   90.83    1.23
  -7  14   1   17.19    1.01
  -7   8   0   12.68    0.77
  -8  14   6   41.85    1.07
  -5  12  -3  147.77    1.55
  -6  12  -2   48.03    1.13
  -8  13   9   18.98    0.80
  -4  14  -3  173.88    1.64
  -8   7   6   11.56    0.84
  -8  12   3   36.57    1.20
  -8   6   5   22.19    0.86
  -7   4   7    4.93    0.59
  -7  16   5   16.20    0.82
  -8  11  10   14.90    0.78
  -5  14  -2   23.69    0.97
  -8  12   2   24.77    1.11
  -8   7  10   54.06    1.03
  -8   7   7    2.00    0.73
  -7   4   8    5.16    0.59
  -7  14   0   47.71    1.21
  -3  18   3    6.70    0.54
  -7  11  -1  262.39    2.08
  -8  11   1  105.44    1.58
  -7  10  -1   37.79    1.05
  -8   6   9   87.00    1.20
  -8  10   1   21.58    1.02
  -6  13  -2   10.54    0.89
  -5  13  -3  683.82    3.09
  -7  12  -1  139.67    1.70
  -5  16  -1   29.81    0.97
  -6  17   2   10.67    0.76
  -5  18   5   17.07    0.57
  -5  15  -2   18.78    0.90
  -7   7   0  480.65    2.38
  -8  12   1   60.19    1.29
  -9  10   6   10.05    0.91
  -9  11   6    9.78    0.88
  -7   9  -1   75.84    1.16
  -8   9   1  170.30    1.73
  -9  10   7   13.76    0.92
  -9  11   7    0.11    0.78
  -9  12   6   29.30    1.00
  -6  16   1   15.48    0.93
  -5  10  -3   73.16    1.06
  -8  13   2    0.49    0.86
  -8   6   6   48.65    1.02
  -9   9   5  256.68    2.16
  -8  15   3   39.27    1.11
  -7  15   1   63.01    1.34
  -9  12   7   19.61    0.89
  -9  10   8   11.55    0.82
  -8   7   2   94.95    1.25
  -8   5   6  153.16    1.45
  -9  11   8    9.48    0.82
  -8   6   7   47.25    1.01
  -4  18   4    7.89    0.55
  -8   6   3    5.08    0.67
  -9   9   8    5.80    0.78
  -8  13   1  116.74    1.66
  -8  13  10   11.03    0.63
  -7  15   0   19.70    1.00
  -7  13  -1    0.85    0.85
  -6   9  -2   46.33    0.95
  -9  12   8    8.59    0.76
  -6   8  -2  190.49    1.52
  -8  12   0   12.81    0.93
  -7  14  -1   92.35    1.47
  -7  17   4   10.26    0.71
  -8  10   0   82.33    1.36
  -9  13   4   10.60    0.92
  -6  11  -3   34.54    0.97
  -5  14  -3  198.34    1.79
  -9  10   9   15.34    0.81
  -6  12  -3  145.90    1.59
  -9   8   8    8.02    0.77
  -6  17   1    8.48    0.76
  -8   5   9   72.65    1.06
  -8  13   0   93.27    1.52
  -7  11  -2    0.52    0.77
  -6  14  -2   98.94    1.46
  -9   9   4   33.62    1.12
  -9  10   4   23.77    1.04
  -8   9   0  113.30    1.44
  -8   5   4   90.26    1.14
  -5  11  -4  258.29    1.82
  -9  10   5   84.39    1.45
  -9   9   3    5.92    0.85
  -7  12  -2   -0.72    0.81
  -7  10  -2   14.67    0.85
  -6   9  -3  456.09    2.30
  -8  16   6   23.65    0.76
  -9  14   5   11.23    0.84
  -9   8   5   15.37    0.88
  -9   7   6   78.26    1.26
  -8   6   2   46.81    0.98
  -6  15  -2   88.02    1.36
  -5  16  -2   21.18    0.86
  -7  17   5   40.19    0.86
  -9   8   4   42.30    1.07
  -8   5   7    0.01    0.63
  -5  12  -4  361.99    2.19
  -9   8   9   13.21    0.78
  -7  17   2    8.53    0.72
  -6  18   3   14.91    0.62
  -7  13  -2   71.45    1.32
  -9  14   7   11.42    0.72
  -7  15  -1    3.39    0.82
  -9   9   6   22.40    0.97
  -8   8   0   17.81    0.80
  -9   7   8   14.81    0.79
  -9  12   3   22.07    1.08
  -9   8   3  227.40    1.99
  -9   7   5   18.58    0.87
  -5  15  -3   44.75    1.03
  -8   5   3    0.39    0.61
  -9   8   6   13.08    0.89
  -8  11  -1   12.47    0.95
  -7  16   1   10.41    0.84
  -8  12  -1  136.46    1.70
  -9  12   2   16.11    1.00
  -7   8  -1   32.70    0.86
  -8  16   2    0.77    0.72
  -8  10  -1    6.14    0.86
  -8   4   6   39.80    0.85
  -9  11   1  152.66    1.78
  -8  15   2   13.57    0.91
  -8  13  -1   34.16    1.15
  -9  10   1   38.78    1.13
  -8  15   1   38.56    1.10
  -8   4   5   10.56    0.64
  -7  17   1    8.35    0.73
  -7   7  -1   54.57    0.98
  -9  13   2    0.30    0.80
  -9   8   2   79.01    1.33
  -6  14  -3   82.17    1.33
  -8   9  -1   14.19    0.86
  -9  13   3    8.15    0.89
  -6  10  -3   43.95    0.98
  -8   6   1   27.96    0.84
  -9   7   3   22.25    0.88
  -9  13   1    0.15    0.83
  -8  15   0    0.06    0.77
  -9  14   8   10.71    0.66
  -9  15   3   15.80    0.88
  -6  17   0   34.30    0.92
  -9   6   6    2.72    0.71
  -9   6   5   16.26    0.84
  -5  10  -4  197.99    1.55
  -8   5   2   19.54    0.75
  -8  14  -1   98.35    1.53
  -6  16  -2   11.46    0.79
  -8   4   4  178.62    1.44
 -10  11   5   19.44    0.95
 -10  11   6    5.75    0.78
  -8  17   4   12.80    0.67
  -7  12  -3   94.58    1.41
  -7  16  -1    7.89    0.79
  -6  11  -4   36.11    0.95
 -10  10   5   47.21    1.16
 -10  12   5   52.19    1.15
  -6  18   1   15.34    0.65
  -5  18   0    7.63    0.56
  -6  10  -4   53.98    1.03
  -7   6  -1  123.56    1.24
  -9  11   0   87.54    1.44
  -8  17   3    8.17    0.67
 -10  10   7    3.81    0.73
  -7   9  -2  205.71    1.72
  -7  10  -3   12.73    0.83
  -6  15  -3    9.23    0.80
  -7  13  -3   93.20    1.45
  -8  17   5   20.74    0.67
  -9   7   2   81.82    1.30
  -8  11  -2    8.29    0.85
  -9  10   0    0.25    0.81
 -10  12   7   13.43    0.76
  -8  12  -2  134.01    1.65
  -7  18   3   19.37    0.63
  -7   8  -2   43.10    0.96
  -9  13   0   92.77    1.51
  -7   9  -3   30.20    0.92
  -8  10  -2   14.77    0.88
  -6  12  -4   89.86    1.32
  -7  11  -3    7.13    0.84
  -9  16   4   18.29    0.76
  -9  16   5   24.18    0.74
  -8   4   3   35.87    0.81
  -8   4   8   10.59    0.62
  -9   6   3   -0.24    0.69
  -8  15  -1   19.39    0.96
 -10  11   8   10.17    0.73
 -10  10   8    9.31    0.74
  -8  13  -2    2.96    0.86
  -9   9   0   66.35    1.24
  -9  16   3   27.50    0.85
  -7   7  -2  234.40    1.65
  -7  14  -3   17.77    0.94
  -8   5   1  108.57    1.22
 -10   8   6    7.74    0.79
  -9   5   6   11.67    0.74
 -10  12   8   16.41    0.75
 -10   9   8    1.69    0.68
 -10  10   4   75.87    1.37
  -9   6   7    6.57    0.72
  -8  16   0   32.42    0.99
 -10   9   4   12.64    0.93
 -10  13   7  109.38    1.27
 -10   8   7   28.67    0.93
  -8  14  -2  124.29    1.62
  -9   7   1   60.05    1.17
 -10   9   5  282.43    2.18
  -9  16   2   14.44    0.80
  -9  12  -1    6.99    0.91
  -8   3   6   11.99    0.61
  -6  14  -4   24.83    0.92
  -6   8  -4   42.58    0.86
  -9  16   6   10.69    0.60
  -7   6  -2   86.29    1.06
  -6   9  -4  229.31    1.68
 -10  12   2   51.28    1.24
  -9   6   2   17.35    0.85
  -9  15   2   42.53    1.04
  -8   9  -2   29.87    0.94
 -10   8   4   56.01    1.21
  -9   5   4   40.82    0.96
  -9  10  -1    0.75    0.83
  -9  14   9    4.65    0.52
  -9  15   1    3.79    0.78
  -8   3   5   19.28    0.68
  -8   4   2   46.94    0.86
 -10   8   5   11.37    0.83
  -9   6   8   16.00    0.78
  -8   8  -1   52.59    1.08
  -7   8  -3   68.53    1.09
 -10   9   6    2.22    0.76
 -10  13   2    9.54    0.84
 -10  13   3   17.35    0.92
  -5  10  -5   76.35    1.05
  -8   7  -1    9.45    0.74
  -7  16  -2    0.90    0.69
  -9   5   7   39.48    0.93
  -6  18   0    3.29    0.55
 -10  14   3    1.81    0.74
  -9   5   8    7.39    0.66
  -9  10  -7    0.81    1.50
  -9   8  -5    9.02    1.53
  -8   5   0    7.82    0.90
  -4   8 -12   11.96    1.90
  -6   6  -9    2.71    1.51
  -6  11 -12   17.16    1.96
  -3  10 -13    1.51    1.63
  -8  11 -10    6.16    1.67
  -4   1  -2    6.08    0.77
   0   7 -12    0.58    1.30
  -5   6 -10   15.56    1.67
  -9   8  -6    2.41    1.49
  -3  11 -13    1.22    1.59
  -6   9 -11    2.41    1.81
  -2   4 -10    4.14    1.28
  -9   7  -4  316.37    3.64
  -9  10  -8   12.26    1.73
  -7  10 -11   -0.84    1.63
  -5   2  -4    1.68    1.26
  -6  10 -12    5.47    1.76
  -7  11 -11   10.65    1.82
  -4   6 -11    0.39    1.46
  -6   3  -5    0.74    1.20
  -1   2  -8    2.34    1.22
 -10  10  -5    7.33    1.48
 -10  11  -6    2.04    1.40
  -7   6  -8    7.04    1.56
  -3   5 -11    7.14    1.57
  -7   9 -11   -0.24    1.62
  -1   4 -10    9.57    1.30
  -8   5  -5   10.01    1.38
  -8   6  -7   -0.38    1.47
  -2   2  -8   16.01    1.35
 -10   9  -4    6.58    1.39
  -9   6  -3  300.13    3.38
  -3   6 -12    5.33    1.47
  -9   6  -1    4.34    1.01
   0   6 -12    0.07    1.25
  -8  10 -10   16.79    1.92
 -10   9  -5    9.38    1.50
  -4   7 -12    1.70    1.67
  -6   2  -2   11.14    1.19
  -5   7 -12    4.87    1.84
  -7  10 -12    4.55    1.71
 -10  10  -7   14.48    1.68
  -8   9 -10    2.20    1.67
 -10   9  -6    8.97    1.54
  -4   3  -9    1.47    1.23
  -3  10 -14    2.42    1.62
  -6   8 -12    8.35    1.80
  -7   5  -7    9.59    1.42
  -1   7 -13   11.67    1.49
  -6  10 -13   14.36    1.88
  -9   9  -9    1.56    1.58
  -8   7  -8    1.92    1.55
  -9   7  -7    1.41    1.52
  -4   6 -12   -1.19    1.55
  -3   9 -14    0.98    1.59
  -5   8 -13    8.50    1.70
  -2   4 -11    7.92    1.41
  -5   5 -11   86.81    2.53
  -6   5 -10   11.14    1.76
 -10   9  -7   -0.05    1.44
   1   5 -11    4.36    1.06
  -5   4 -10    4.60    1.49
  -7   7 -11   14.40    2.02
  -4   9 -14    3.35    1.66
  -4   1  -6   -0.84    1.29
  -5   3  -9    6.35    1.46
  -8   6  -8    2.83    1.60
  -2   2  -9    6.96    1.24
  -6   9 -13    9.18    1.87
  -4   5 -12   15.15    1.78
  -4   3 -10    9.92    1.47
  -7   4  -7    4.29    1.39
  -1   5 -12    3.95    1.40
  -8   7 -10   -0.11    1.62
 -10   9  -8    3.10    1.53
  -6   8 -13   19.22    1.94
 -10   8  -7   13.96    1.68
   0   5 -12    5.92    1.29
  -9   5  -1    3.29    0.96
  -6   4 -10  143.70    3.01
  -9   7  -9   15.67    1.89
  -3   0  -5    5.34    1.15
  -8   6  -9    2.21    1.71
  -9   8 -10    0.11    1.65
  -3   4 -12    1.26    1.52
  -7   7 -12  122.98    3.06
  -1   2 -10    0.70    1.19
  -8   6 -10    2.82    1.72
  -9   5  -6   16.02    1.71
  -3   5 -13    9.64    1.78
  -1   4 -12   -0.39    1.31
  -9   7  -8   -0.16    1.62
  -8   7 -11   18.24    2.00
   0   4 -12    9.17    1.30
 -10   7  -7    4.19    1.51
  -8   3  -2   -0.11    0.97
  -8   4  -6   10.02    1.49
  -7   3  -7    3.39    1.37
  -7   8 -13   27.98    1.99
  -7   2  -5    1.40    1.22
  -1   1  -9   10.91    1.35
  -6   1  -4    9.78    1.31
  -6   8 -14   -0.06    1.61
  -5   2  -8    2.91    1.40
  -6   4 -11  447.91    4.94
  -3   8 -15   12.70    1.72
  -3   1  -9   11.98    1.31
  -9   6  -9    0.53    1.60
  -8   6 -11   -0.74    1.57
  -6   5 -12   -0.39    1.79
 -10   7  -8    2.20    1.49
  -6   3 -10    1.50    1.52
 -10   6  -6    8.46    1.53
  -9   6  -8    8.87    1.71
  -7   7 -13   -0.11    1.67
  -5   3 -11    2.72    1.67
   1   1  -8   48.45    1.36
  -6   1  -1    3.11    1.03
   0   0  -7  284.21    2.35
  -3   2 -11    2.21    1.36
  -2   5 -14   15.58    1.72
  -3   5 -14    6.31    1.63
  -4   7 -15    5.77    1.62
 -10   7  -9    6.89    1.54
  -9   6 -10    5.73    1.62
 -10   5  -4    2.70    1.25
  -8   3   0    3.65    0.75
  -2  -1  -3    2.43    0.79
   2   1  -7    3.96    0.77
  -8   3  -8    1.56    1.52
  -7   2  -8    0.35    1.34
  -6   6 -14    5.36    1.75
  -3   6 -15    6.26    1.63
  -8   2  -4    1.22    1.14
  -4   1 -10    5.73    1.48
  -5   5 -14    7.92    1.76
  -6   2 -10   -1.26    1.48
   0   1 -10    0.24    1.09
  -9   4  -8    6.76    1.60
  -3   3 -13    0.39    1.56
  -9   6 -11  107.36    2.74
  -9   5 -10    4.26    1.59
  -3   4 -14   13.92    1.82
 -10   6  -9   -0.60    1.44
  -9   3  -4    9.20    1.29
  -8   3  -9  468.34    5.05
  -8   2  -2    0.08    0.94
   0   0  -8   13.56    1.21
  -4   3 -13    8.66    1.79
  -5   2 -11   10.45    1.73
  -6   4 -13   14.97    1.83
  -6   3 -12    1.79    1.76
  -2   3 -13    6.39    1.54
  -1   4 -14    5.45    1.42
  -6   0  -5    3.85    1.29
  -4   1 -11    7.43    1.57
  -8   3 -10   68.44    2.42
  -9   5 -11    6.95    1.62
 -10   4  -5   12.41    1.48
  -4   5 -15    2.47    1.56
  -7   1  -1    0.30    0.89
  -7   1  -8    1.49    1.42
  -9   3  -8    1.72    1.55
  -5   5 -15   17.04    1.80
 -10   5  -9    0.05    1.42
  -4   0 -10    3.90    1.38
  -5  -1  -4   -0.61    1.26
  -7   3 -12    1.61    1.71
  -3   1 -12   11.50    1.64
  -4   3 -14    8.69    1.78
  -8   2  -9    0.82    1.65
  -3   4 -15    3.57    1.59
  -6   2 -12    0.93    1.68
  -4   1 -12    1.08    1.58
  -2   4 -15    1.22    1.45
  -5   2 -13    0.98    1.81
  -9   4 -11    4.11    1.61
  -6   4 -14   -0.94    1.58
  -1  -1  -9    2.37    1.26
  -8   1  -6    0.46    1.33
 -10   4  -9    1.54    1.44
  -5   4 -15    1.34    1.55
  -2  -2  -6  135.99    2.15
  -7   1   0    1.62    0.79
   0   1 -12    3.80    1.17
  -3   2 -14    1.72    1.61
  -8   3 -12   -1.21    1.53
  -3  -2  -6  485.40    4.34
   1  -1  -6    4.76    0.75
  -6   2 -13    5.14    1.82
 -10   3  -4    1.16    1.17
  -7   0  -8    4.03    1.58
  -4   1 -13    9.30    1.83
  -2   0 -12    7.80    1.50
  -8   2 -11    8.38    1.82
  -1   2 -14    4.81    1.46
  -2  -2  -7   34.04    1.56
  -9   2  -9   16.66    1.71
  -5   3 -15    6.62    1.68
   0   0 -11    6.98    1.24
  -3   3 -15    7.89    1.66
  -5   1 -13    1.34    1.72
  -4  -2  -8   -0.11    1.17
  -8   1 -10    5.01    1.64
  -5   0 -12   15.01    1.94
  -5  -2  -5    0.55    1.26
  -9   2 -10   13.92    1.71
 -10   3  -9    8.55    1.54
  -7   0 -10    0.78    1.67
   0   1 -13    1.13    1.18
  -2   0 -13    2.96    1.47
  -4   1 -14   -1.04    1.56
  -5  -2  -3    6.08    1.25
  -4  -1 -11    5.51    1.56
  -4  -2  -9    2.15    1.40
  -1  -2  -9    1.35    1.16
  -2  -1 -11    1.27    1.32
  -4   0 -13    2.42    1.58
  -3   3 -16    4.12    1.42
  -7  -1  -8   -1.07    1.46
  -9   1  -6    2.46    1.41
  -5   2 -15    0.71    1.51
  -7  -1  -3    0.43    1.05
  -8   0  -9    5.78    1.61
  -2  -1 -12    8.37    1.49
  -3  -1 -11    0.87    1.43
 -10   2  -8    2.15    1.37
  -9   1  -7    0.51    1.45
  -4   2 -15    4.96    1.64
  -6  -2  -7   12.59    1.51
  -7  -1  -9    1.67    1.53
  -3  -3  -6  483.33    3.84
  -7   1 -13   -0.73    1.44
 -10   2  -9    2.63    1.25
  -6   1 -14   -0.31    1.43
  -2  -3  -4    0.35    0.90
  -3   1 -15    4.49    1.50
  -5  -1 -12   14.60    1.84
  -8   0 -10    0.15    1.44
  -2  -3  -8    4.41    1.30
  -8   1 -12    4.66    1.54
  -4   0 -14   -0.36    1.50
  -9   0  -6   11.47    1.53
  -7  -1 -10    4.07    1.55
  -2   1 -15   10.37    1.56
  -4  -2 -11    1.27    1.52
   0   0 -13   10.17    1.34
  -4  -3  -8    1.35    1.25
  -1  -1 -12    4.62    1.34
  -4   1 -15    2.57    1.45
  -5   1 -15    1.48    1.45
  -3  -3  -9    0.31    1.20
  -1  -3  -8    0.79    1.16
  -4  -1 -13    5.24    1.62
  -1  -2 -11   -0.18    1.18
  -8   0 -11    8.59    1.62
  -5  -3  -5    0.27    1.12
  -3  -1 -13    4.64    1.58
  -4  -3  -9    1.36    1.40
  -3   2 -16    6.85    1.42
  -5  -3  -4   -0.77    1.13
  -3  -2 -11    9.96    1.50
  -3  -2 -12    7.54    1.54
 -10   1  -8    2.92    1.24
  -9   0  -9   11.09    1.55
  -7  -2  -8   -0.47    1.38
  -5  -1 -13    2.43    1.47
  -8  -1  -9    1.67    1.49
   2  -1  -7    5.07    0.81
  -9   0  -5    4.60    1.32
  -7   0 -13    4.18    1.52
  -6   0 -14    3.85    1.46
  -5  -2 -10    2.40    1.48
  -7  -1  -1    7.76    0.92
  -8   0 -12    8.94    1.54
  -4   0 -15   -0.96    1.38
  -9   0 -10    3.23    1.42
  -1  -3 -10    2.26    1.18
  -4  -1 -14    0.15    1.51
  -6  -3  -5    4.25    1.24
  -3  -4  -7   10.55    1.38
   0  -1 -13    7.95    1.30
  -5  -2 -12   -0.56    1.53
  -3  -2 -13   -1.83    1.39
  -9  -1  -6    1.47    1.36
  -9  -1  -7    8.34    1.49
  -2  -2 -13   13.63    1.49
  -8  -2  -7   -0.18    1.39
  -8  -1 -11   -1.96    1.35
  -3  -1 -14    1.73    1.50
  -4  -4  -8    1.10    1.39
  -9  -1  -8   10.73    1.52
  -1  -1 -14  -17.68    1.20
  -1  -3 -11    0.57    1.20
  -5  -3 -11   11.67    1.73
 -10   0  -6    5.35    1.27
   0  -2 -12    1.26    1.12
  -7  -2  -2    6.49    1.02
  -4  -2 -13    9.44    1.65
  -7  -2 -11   -0.20    1.45
  -3  -1   1    1.76    0.44
  -9  -1  -9    0.98    1.34
  -3  -3 -12   10.60    1.67
  -8  -2  -9   -0.49    1.40
  -1  -4  -6    4.67    1.21
 -10   0  -5    1.71    1.12
  -2  -3 -12    7.03    1.51
   2  -1 -10    0.47    0.79
  -4  -3 -12   -1.96    1.38
  -8  -2  -6    0.25    1.33
  -5  -4  -5   14.47    1.25
  -4  -1 -15    1.03    1.37
  -7  -2 -10   -0.25    1.41
  -1  -4  -9    1.72    1.12
  -5  -2   0    3.97    0.88
  -5  -4  -4    2.44    1.07
  -3  -4 -10    4.13    1.47
  -8  -2 -10    7.41    1.51
  -6  -4  -7    0.31    1.39
  -5  -3 -12    2.39    1.51
  -3  -2 -14    7.30    1.54
  -6  -4  -8    7.39    1.58
  -9  -1  -3    1.62    0.98
  -3  -3 -13    5.50    1.43
  -7  -1   0    4.82    0.74
  -5  -2 -14    2.41    1.37
   0  -2 -13    4.62    1.26
  -2  -4 -11    0.43    1.42
  -4  -4 -10    2.69    1.43
  -2  -3 -13    0.41    1.40
  -8  -2 -11    0.99    1.29
  -3  -5  -7    4.09    1.26
  -4  -3 -13    6.04    1.50
  -3  -1 -15   11.46    1.55
  -6  -4  -5   29.47    1.55
  -9  -2  -7    0.22    1.25
  -1  -4 -10    6.88    1.27
   0  -3 -11    1.36    1.13
  -8  -3  -7    7.16    1.47
  -6  -4  -6    0.08    1.31
   1  -2 -12    1.61    0.99
  -8  -3  -8   12.33    1.60
  -7  -3 -11    0.25    1.34
  -2  -5  -5  345.37    3.12
  -1  -3 -13   10.49    1.46
  -9  -2  -9    4.59    1.34
 -10  -1  -6    1.48    1.16
   0  -4 -10    8.75    1.22
  -8  -3  -9    2.93    1.39
  -2  -4 -12   12.49    1.61
  -1  -4  -3    2.70    0.81
   0  -4  -4    2.76    0.81
  -4  -5  -5    2.20    1.07
  -5  -3 -13   -0.84    1.39
  -4  -5  -4    0.57    1.14
  -5   8 -11  153.88    3.39
  -3   4  -9   33.50    1.61
  -7   4  -3   31.22    1.41
  -8  10  -9   42.95    2.31
  -6   4  -6  216.57    3.13
  -3   5 -10  209.57    3.18
  -5   2  -3   41.43    1.41
  -8   6  -5   19.66    1.58
  -3   6 -11   46.15    2.05
  -2   2  -7   57.03    1.67
  -2  10 -13   98.83    2.78
  -8   5  -1   71.03    1.64
  -7   5  -6  172.49    2.99
   1   2  -7    4.48    0.87
  -1   0  -1 2029.49    3.07
  -9  11  -8  245.59    4.12
  -8   5  -2   46.06    1.51
  -6   3  -4  409.49    3.52
  -1   7 -12    3.01    1.43
  -8   8  -8   87.07    2.69
  -4   1  -1  463.44    2.45
  -9   7  -3   12.61    1.41
  -8   7  -7  102.69    2.75
  -7   4  -4   89.90    2.02
  -4  11 -13   44.36    2.31
  -2   7 -12   33.63    1.97
  -8   5  -3   12.24    1.29
  -4   5 -10   12.47    1.61
  -8   9  -9  233.23    4.33
  -9   9  -7   29.28    2.03
  -5   7 -11   99.70    2.84
  -2   9 -13   47.26    2.27
  -5  10 -12    3.93    1.78
   2   4  -9  100.56    1.58
   0   0  -2 1283.74    2.44
  -5   9 -12  155.47    3.55
  -8   6  -6  229.88    3.52
  -1   5 -11   63.69    1.97
  -4   3  -7   23.77    1.56
  -4   4  -9   55.45    1.92
   0   3  -9   80.56    1.80
  -6   7 -10   95.25    2.81
 -10  11  -5   81.24    2.42
  -2   5 -11   31.63    1.71
  -7   4   2  156.23    1.48
  -3   3  -8  197.54    2.78
   2   3  -8  103.70    1.46
  -5   4  -8  236.76    3.30
  -1   1  -6  449.72    2.89
  -8   5  -4   25.81    1.51
  -6   8 -11   59.61    2.60
 -10  10  -4   82.05    2.37
  -5   2   2  881.52    2.37
  -7   4  -5   76.51    2.03
  -5   5  -9   71.42    2.23
  -3   2  -7  202.33    2.69
   0   1  -6   62.39    1.18
  -3   7 -12    9.90    1.72
   0   5 -11  229.37    2.98
  -4   1  -3  992.81    4.21
   1   1  -5  705.04    2.57
  -4   2  -6   31.95    1.65
  -3   1  -5  115.27    1.79
  -4  10 -13   32.60    2.18
  -3   4 -10   23.48    1.58
  -9   7  -5   25.07    1.75
  -2   1  -5    9.36    0.84
   0   4 -10   50.85    1.59
  -1   6 -12   52.80    2.04
  -5   2  -5   55.75    1.77
   0   2  -8   25.62    1.35
  -2   1  -6   59.79    1.48
  -9   8  -7   26.73    1.95
  -9   9  -8   28.65    2.04
  -6   6 -10  317.50    4.43
  -3   8 -13   63.30    2.47
  -5   5 -10   50.23    2.10
  -9   6  -2   26.97    1.40
   1   4 -10   36.24    1.35
   1   3  -9  471.08    3.32
 -10  10  -6  184.57    3.36
  -2   3  -9  343.69    3.47
  -6   7 -11  154.80    3.50
   0   0  -3  509.42    1.98
  -9  10  -9  217.25    3.90
  -9   7  -6   31.68    1.90
   1   6 -11   66.51    1.77
  -1   8 -13   97.56    2.62
  -7   3  -2  230.04    2.58
  -4   4 -10   -0.12    1.26
  -4   8 -13   54.31    2.45
  -7   3  -1  169.81    2.11
  -9   6  -4   26.30    1.68
  -6   9 -12   12.61    1.89
  -4   1   0  514.20    2.27
 -10   8  -3   32.60    1.64
  -2   8 -13   50.42    2.24
  -6   3  -6   16.91    1.48
   1   1  -6  380.17    2.21
  -5   6 -11   83.17    2.63
  -6   2  -1   13.40    1.12
  -7   3  -3  390.76    3.46
  -4   1   1    3.15    0.49
  -5  10 -13  213.79    4.00
   2   2  -7  274.38    1.91
  -3   1  -6 1232.95    5.49
  -4   3  -8  340.60    3.61
  -8   5  -6   15.20    1.61
  -6   2  -3  221.80    2.57
  -5   4  -9   25.48    1.70
  -9   8  -8  111.72    2.93
  -5   3  -8  335.32    3.84
  -1   4 -11    1.22    1.24
  -2   7 -13   62.26    2.38
  -8   4  -2   16.41    1.18
  -2   3 -10  121.65    2.40
  -9   6  -5  157.02    3.01
  -7   3  -4  196.37    2.77
 -10   8  -4   14.50    1.52
  -4   2  -7  117.75    2.31
  -7   3   0  150.66    1.81
  -7   8 -11   27.57    2.11
  -8   4  -3   12.73    1.28
  -3   3  -9   61.95    1.97
  -2   0   0  374.37    1.40
  -2   5 -12   -0.74    1.37
  -6   2  -4   19.52    1.39
  -2   1  -7  297.19    3.00
  -8   4  -1  392.10    3.23
  -3   2  -8    2.50    1.36
 -10   8  -5    6.73    1.48
  -8   8  -9   33.09    2.14
  -7   4  -6  154.91    2.76
  -3   4 -11   87.73    2.41
   0   4 -11   77.14    1.94
  -6   6 -11 1184.04    8.42
  -2   0  -4  687.00    3.27
   0   1  -7   39.31    1.29
  -1   2  -9    5.05    1.21
  -5   1  -2  159.43    1.96
  -8   4  -4   39.13    1.65
  -3   3 -10   31.53    1.73
  -3   7 -13  131.62    3.18
  -3   5 -12   67.61    2.37
  -7   3  -5  297.49    3.44
   0   3 -10   65.63    1.74
   1   2  -8  705.48    3.65
  -5   1  -3  827.77    4.31
  -6   3  -7   42.23    1.83
  -9   6  -6   63.00    2.27
  -3   0  -2   23.31    0.94
  -5   1  -1   15.64    0.97
   2   1  -5  846.35    2.32
  -1   1  -7  254.64    2.55
  -1   3 -10    7.46    1.25
  -8   8 -10  181.94    3.69
  -6   2  -5   29.40    1.61
 -10   8  -6    9.94    1.59
   0   2  -9   59.12    1.62
  -2   6 -13  200.12    3.54
   0   0  -4  458.41    2.21
  -9   8  -9   97.29    2.85
  -3   1  -7    2.61    1.31
  -8   4  -5   23.87    1.58
  -8   4   0   12.39    0.92
  -7   5  -8   18.93    1.75
  -1   0  -5  316.56    2.33
  -3   0  -1  925.85    3.12
  -4   4 -11   14.51    1.64
  -3   8 -14   29.73    2.05
  -8   7  -9  110.99    3.02
  -1   6 -13  128.38    2.84
  -7   9 -12    3.71    1.77
  -9   9 -10   39.28    2.20
  -3   6 -13    7.48    1.78
  -5   1  -4    1.35    1.27
  -9   5  -3    4.76    1.36
  -2   0  -5 1020.23    4.35
  -9   5  -2    0.64    1.05
  -5   6 -12   54.37    2.47
  -5   7 -13   86.07    2.89
  -4   7 -13  126.96    3.27
 -10   7  -3  464.98    4.38
  -9   5  -4  554.19    4.81
  -8   5  -7  164.16    3.19
  -1   0  -4  573.61    2.74
  -9   6  -7  119.03    2.90
  -4   8 -14   54.29    2.45
 -10   7  -4   27.15    1.66
  -7   8 -12    5.06    1.82
   1   3 -10    3.17    1.01
  -6   2  -6    4.72    1.31
  -5   1   0  195.06    1.69
  -7   3   1   35.36    0.98
 -10   7  -5   88.59    2.43
   1   1  -7   36.06    1.14
  -2   1  -8  284.98    3.04
  -4   2  -8  120.68    2.44
  -5   1  -5  373.82    3.46
  -9   5  -5  112.19    2.62
  -2   3 -11   32.77    1.73
  -1   3 -11    5.73    1.25
  -6   6 -12  231.00    4.22
  -6   2   0  316.78    2.34
  -4   2  -9   29.36    1.69
  -2   8 -14   60.13    2.35
  -6   5 -11   -0.22    1.74
  -4   6 -13  527.95    5.81
  -5   4 -11    5.87    1.75
  -7   3  -6  161.19    2.83
  -3   2  -9   52.33    1.84
   1   0  -3 2115.23    3.15
  -1   0  -6  131.60    1.81
 -10   7  -6    0.05    1.44
  -5   5 -12  314.10    4.62
  -5   8 -14    1.27    1.67
  -2   2 -10  126.36    2.47
  -2   5 -13  169.26    3.29
   1   4 -11  384.08    3.41
  -7   4  -9   95.55    2.72
  -8   5  -8  230.91    3.85
  -4   1  -7   26.70    1.63
  -5   3 -10   47.69    2.02
  -2   0  -6   67.52    1.64
  -6   7 -13   71.43    2.68
  -7   4  -8  241.34    3.70
  -2   7 -14   43.85    2.17
  -3   0   0 6302.62    6.85
  -4   7 -14   85.94    2.80
   2   2  -8  150.04    1.65
 -10   8  -8    0.92    1.46
  -3   3 -11   55.74    2.09
  -4   0  -3   23.49    1.13
  -3   1  -8  149.28    2.53
   0   3 -11  328.78    3.42
  -7   2  -3   51.65    1.60
  -1   5 -13  152.94    2.95
  -4   0  -2  415.98    2.66
  -6   2   1   27.62    0.93
  -3   2 -10    4.98    1.38
  -8   5  -9   36.50    2.20
  -6   2  -7   12.57    1.53
  -7   2  -2  296.71    2.89
  -2   4 -12   15.23    1.63
   1   0  -4 1518.87    3.34
  -7   2  -4   32.22    1.54
  -4   4 -12   12.08    1.75
  -8   3  -3    6.89    1.16
  -4   0  -4   85.27    1.70
  -3   7 -14   76.61    2.67
   0   0  -6   50.75    1.21
   1   0  -2  714.24    1.27
  -8   3  -4  161.22    2.64
   0   2 -10   26.44    1.39
  -3   0  -6   19.44    1.48
   2   3  -9    1.00    0.76
  -4   5 -13    2.95    1.73
  -1   1  -8  645.49    4.15
   0   1  -8   56.90    1.62
  -6   1  -3   40.35    1.53
 -10   6  -4  307.43    3.76
  -5   2  -9   76.60    2.26
  -2   6 -14   78.99    2.57
  -5   6 -13   23.00    2.15
  -5   7 -14   40.98    2.30
  -8   3  -5  209.52    3.10
  -4   0  -1  221.73    1.84
  -6   1  -2  269.33    2.66
   0   0  -5    4.20    0.74
  -7   2  -1   40.50    1.30
 -10   6  -5   80.05    2.29
  -8   4  -8  252.89    3.88
  -4   2 -10    2.60    1.30
  -7   6 -12  237.68    4.17
  -4   3 -11  241.03    3.72
  -3   6 -14   12.29    1.77
  -2   1  -9    2.20    1.27
 -10   8  -9   21.97    1.77
  -6   6 -13  609.51    6.26
  -8   3  -1  146.94    2.01
  -4   6 -14  148.98    3.38
  -9   4  -3   74.02    1.92
  -9   4  -4   33.76    1.67
  -5   4 -12    6.08    1.81
  -1   0  -7   15.68    1.26
  -8   5 -10  308.97    4.59
   1   2  -9  146.85    2.03
  -9   7 -10   54.29    2.39
  -8   4  -7   11.99    1.61
  -4   1  -8   82.17    2.18
  -3   0  -7  425.84    3.68
  -9   4  -5  438.00    4.47
   2   1  -6  877.72    2.78
   3   2  -6   72.09    0.68
  -2   2 -11   17.77    1.48
  -9   4  -2   42.04    1.49
  -1   3 -12  107.70    2.45
  -6   1  -5  470.43    4.02
  -3   4 -13  180.36    3.42
   1   3 -11  281.16    2.89
  -5   5 -13   89.93    2.92
  -2   3 -12  125.20    2.71
  -7   3  -8  452.68    4.84
  -7   2  -6   36.80    1.73
  -1   2 -11   19.92    1.42
  -7   3  -9   17.45    1.84
   1   0  -5  290.03    1.77
  -6   7 -14  108.31    2.97
  -2   0  -7  774.35    4.54
  -4   1  -9   41.00    1.69
  -3   7 -15   65.36    2.39
  -9   4  -6  188.11    3.23
 -10   6  -7   85.59    2.47
  -9   5  -7   38.80    2.06
  -5   0  -3   58.53    1.61
   1   2 -10  179.75    2.24
  -5   0  -4  337.73    3.15
  -5   6 -14   74.30    2.66
  -8   4  -9  548.15    5.63
  -4   4 -13    6.99    1.70
  -5   2 -10    6.71    1.60
  -3   3 -12   86.06    2.50
  -7   2   0   14.51    0.89
  -2   1 -10  197.24    2.90
  -5   0  -2  188.84    2.12
  -5   0  -5  116.30    2.23
   1   0  -6  337.21    2.14
  -6   4 -12    4.33    1.82
  -8   3  -6    8.78    1.49
   0   3 -12   22.38    1.44
  -1   1 -10   11.85    1.32
  -4   0   0 2346.24    4.81
  -6   5 -13   44.10    2.36
  -3   1 -10   19.91    1.51
  -9   5  -9   31.64    2.02
  -5   1   1    1.88    0.60
  -4   5 -14   -0.74    1.60
  -4   0  -7  406.81    3.83
  -3   0  -8  293.81    3.34
  -6   1  -6    0.30    1.25
   0   2 -11  161.76    2.52
  -7   6 -13  185.18    3.70
  -1   5 -14   19.52    1.65
  -7   2  -7  236.68    3.45
  -4   2 -11   22.21    1.78
  -9   7 -11   41.25    2.09
  -6   3 -11   14.35    1.83
  -8   5 -11  166.27    3.47
  -9   5  -8  139.92    3.07
  -4   1   2 1738.44    2.29
  -2   4 -13   20.47    1.80
 -10   5  -5  330.03    3.98
   0   4 -13   53.95    1.87
  -1   4 -13  154.43    2.87
  -2  -1  -5    6.04    0.94
  -5   4 -13  283.72    4.40
  -5   3 -12   34.84    2.19
  -5   1  -9   23.14    1.69
  -7   5 -12    0.39    1.73
  -5   1  -8   29.02    1.58
  -4   3 -12    1.77    1.59
  -1  -1  -5   39.39    1.12
 -10   5  -6   25.18    1.77
  -8   3  -7   40.18    1.98
   0   1  -9  209.59    2.51
  -7   1  -4  127.45    2.32
  -8   2  -3    3.65    1.07
  -5   0  -1  453.66    2.78
  -8   4 -10   56.36    2.46
  -7   1  -3    3.31    1.12
  -3  -1  -5 1067.45    5.05
  -2   2 -12   66.51    2.16
  -4   6 -15   34.93    2.11
  -2   0  -9  422.36    3.88
  -1   0  -8   51.86    1.64
  -2  -1  -6   28.65    1.38
  -9   4  -7   71.79    2.40
  -6   1  -7  136.84    2.61
  -1   0  -9  122.06    2.21
  -2   4 -14   23.40    1.90
   1   0  -7 1063.27    4.07
  -2   0  -8   67.54    1.93
  -3   0  -9  190.82    2.92
  -1   2 -12   15.38    1.50
  -3  -1  -2  571.17    2.92
  -1  -1  -6  559.58    3.44
  -9   3  -5  145.63    2.81
  -3   2 -12   47.53    2.08
  -7   2  -9   25.49    1.94
   2   2  -9  138.86    1.67
  -7   1  -2   58.98    1.57
  -2   1 -11   46.10    1.85
  -9   3  -3    3.45    1.12
  -7   5 -13  435.02    5.33
  -4   0  -8  461.57    4.30
  -1  -1  -4  183.67    1.74
  -5   6 -15  121.82    3.09
  -8   2  -5  128.35    2.57
  -3   1 -11   47.84    2.02
  -6   0  -4   79.62    1.92
  -4   4 -14  121.89    3.15
  -4  -1  -4  236.95    2.61
  -7   1  -5   28.71    1.57
  -2   0   1 1821.79    1.99
  -5   1 -10    0.50    1.46
  -7   4 -12  128.62    3.23
  -3  -1  -6  120.36    2.19
  -1   1 -11  204.87    2.94
  -6   0  -3   88.63    1.89
  -9   4  -9  179.39    3.50
  -6   5 -14   72.73    2.62
  -1   3 -13   94.87    2.48
   0  -1  -4 1157.51    3.61
  -4   0  -9    5.75    1.44
  -3   5 -15   22.12    1.86
  -2  -1  -4   88.08    1.42
   1   1  -9  279.55    2.55
 -10   6  -8  116.55    2.82
  -8   2  -6  318.03    3.93
  -2   5 -15   23.86    1.81
  -6   2 -11   25.16    2.05
  -4   2 -12   61.66    2.40
  -3   0   1  539.62    1.60
  -5   3 -13   56.32    2.51
  -9   3  -2  331.82    3.20
  -8   4 -11  151.08    3.35
  -6   2   2    8.08    0.52
   0   2 -12  108.25    2.26
  -6   0  -2   44.08    1.47
   0  -1  -6    9.64    0.91
   0  -1  -3  107.46    1.15
  -7   1  -6   90.49    2.30
  -2  -1  -7  135.12    2.27
  -8   2  -8   31.58    1.99
  -4  -1  -2    0.63    0.86
  -5   4 -14   30.43    2.14
  -8   2  -1    2.22    0.84
  -3   0 -10   29.13    1.74
 -10   4  -4   41.37    1.73
  -6   1   0 1024.79    3.88
  -6   0  -6   99.22    2.28
   1   1 -10  231.15    2.53
   0   3 -13   52.13    1.85
  -2   0 -10   14.65    1.47
  -3  -1  -1  649.82    2.81
  -1   0 -10   10.26    1.26
  -8   2  -7   11.42    1.61
  -5   0   0   13.48    0.85
  -9   4 -10  250.87    4.05
  -3   2 -13  254.53    3.93
  -2   2 -13   36.06    1.93
  -7   2   1  731.25    2.94
  -5   0  -9    0.80    1.38
 -10   5  -7   44.11    2.03
  -3  -1  -8   19.26    1.57
  -7   4 -13   49.20    2.35
  -6   1 -10    2.69    1.62
  -9   3  -6  430.14    4.64
   1   2 -11   17.17    1.16
  -2   3 -14   13.12    1.70
  -2   1 -12   17.71    1.65
  -5  -1  -5   90.02    2.13
  -3  -1  -7  328.83    3.42
  -5   1 -11   10.57    1.76
  -5   2 -12   36.82    2.19
   0  -1  -7  195.03    2.25
  -6   3 -13   25.05    2.03
  -7   1  -7   45.77    2.01
  -1   2 -13    9.99    1.52
   0  -1  -5 2349.76    5.67
  -5  -1  -6  153.62    2.64
 -10   5  -8   39.57    2.03
  -7   1  -9   13.23    1.80
  -8   1  -4   18.93    1.44
  -6   0  -1   92.59    1.62
  -1   1 -12   27.74    1.64
  -8   3 -11   28.71    2.12
  -6   0  -7   98.58    2.39
  -3   3 -14   13.79    1.76
  -4  -1  -8   56.79    2.01
  -1   3 -14    9.56    1.50
  -4   2 -13   -2.42    1.60
   0   1 -11  416.83    3.80
  -4   4 -15   30.99    2.03
  -9   3  -9   25.68    1.93
  -9   3  -7  328.81    4.28
 -10   4  -8  158.84    3.19
  -1  -1  -1   56.53    0.74
   0   0  -9  807.40    4.58
  -4  -1  -3   27.19    1.24
   0   0 -10   88.66    1.98
  -2  -1  -9   39.51    1.66
  -7   0  -4   50.64    1.72
  -3   0 -11   41.40    1.90
  -9   2  -4   58.36    1.89
  -5   3 -14   31.21    2.18
  -4  -1  -1 1297.19    4.32
  -8   1  -3   79.49    1.89
  -3  -1  -9  187.02    3.00
  -5   0 -10   39.13    2.07
   0  -1  -2  421.59    1.69
  -8   1  -5  293.94    3.63
  -1  -1  -8  579.09    4.07
  -2  -1  -8   23.37    1.56
  -4  -1  -7  118.14    2.37
  -5  -1  -2  461.79    3.29
  -7   0  -3  207.24    2.72
  -4   0   1   52.59    0.73
  -7   0  -5  149.22    2.69
  -8   2 -10   86.09    2.75
  -4   0 -11   28.32    1.90
 -10   4  -6  110.81    2.64
  -9   2  -3   47.82    1.66
  -2  -2  -5   23.11    1.28
  -7   0  -7  102.25    2.62
  -4  -1  -9  116.46    2.57
  -5   1 -12   22.83    2.08
  -6   1 -11   13.70    1.91
  -3  -2  -5  811.19    4.71
   0   2 -13   19.42    1.50
  -7   3 -13  119.14    3.18
 -10   4  -7  154.03    3.07
  -8   1  -8    8.07    1.69
  -9   3 -10  195.93    3.74
  -6   1   1  219.46    1.64
   0  -1  -8   92.10    1.88
  -6  -1  -5  123.07    2.42
 -10   3  -5   19.17    1.56
  -8   1  -2   37.09    1.38
  -8   2   0  939.60    4.05
   2   0  -5  740.60    2.21
  -3   1 -13    0.59    1.58
  -2   0 -11  144.26    2.77
  -6  -1  -4   22.18    1.49
  -2   2 -14   36.80    2.05
  -7   0  -6    3.89    1.38
  -2   1 -13   30.41    1.89
  -9   2  -5  355.35    4.05
  -9   2  -8   36.25    2.04
  -7   2 -12   33.22    2.15
  -1  -2  -5   17.84    1.06
  -8   1  -7   41.21    2.02
  -1   0 -11   33.61    1.62
  -2  -1 -10   77.60    2.17
  -7   0  -2   19.48    1.25
  -6   3 -14   25.01    2.01
  -1  -2  -6   12.96    1.17
 -10   3  -7   61.63    2.26
  -5   0 -11   43.80    2.25
  -9   2  -6   82.03    2.43
  -4   3 -15   37.68    2.20
  -6  -1  -3   83.14    1.88
   0  -1  -9   61.06    1.72
   1   0  -9   43.42    1.37
  -4  -2  -4  405.66    3.46
   1  -1  -5  775.87    2.99
  -6  -1  -6   56.06    1.94
  -5  -1  -9   31.67    1.88
  -3  -1 -10   33.93    1.84
  -9   2  -2    0.98    0.97
   1  -1  -4 2260.28    4.39
   1   1 -11   59.84    1.63
  -8   1  -9   91.58    2.82
  -5  -1  -3  589.55    3.90
  -1  -1 -10   29.78    1.60
  -1   1 -13   44.43    1.95
   2   0  -6  533.23    2.25
  -4  -1 -10   56.29    2.11
   1  -1  -7  417.71    2.81
   2   0  -7  393.82    2.28
  -5  -1  -1 1134.30    4.52
  -2   3 -15   35.22    1.99
  -9   2  -7  459.98    5.03
 -10   3  -8   31.85    1.89
  -4   2 -14    0.53    1.67
  -1  -2  -7   12.71    1.42
  -4   0 -12   26.41    1.99
  -3   0 -12   69.96    2.39
   1   0 -10   93.77    1.81
  -7   0  -9   29.20    2.04
  -2  -2  -3  253.87    2.21
  -3  -2  -8    5.49    1.38
  -6  -1  -8   18.45    1.73
  -6   0   0  142.06    1.69
  -9   3 -11   18.60    1.77
  -3  -2  -7   73.77    2.10
  -6   1 -12   51.40    2.43
  -6  -1  -7   41.79    1.87
  -6  -1  -2  856.14    4.61
  -3  -2  -2  405.03    2.66
   2   1 -10   15.25    0.93
  -2  -2  -4   35.89    1.17
  -2  -1   0  229.83    1.34
  -5  -1 -10   29.64    1.93
  -1  -2  -4 1212.35    4.42
  -6   0 -11  113.98    3.13
  -8   1  -1  100.27    1.69
   1  -1  -8    0.06    1.02
  -5  -2  -4  155.15    2.49
  -7   2 -13   65.45    2.51
   0  -2  -6   17.64    1.10
   0  -2  -5 1294.47    4.51
   2   0  -4 1654.22    2.52
 -10   3  -6   26.10    1.76
  -8   0  -7   41.76    2.03
   2   0  -8  190.17    1.84
  -4  -1   0  221.58    1.71
   0  -1 -10   14.48    1.27
  -6   2 -14   26.59    2.00
  -7   0  -1   19.64    1.09
  -3   1 -14  155.27    3.31
  -2  -2  -9   18.80    1.43
  -3  -2  -9   99.28    2.42
  -8   2 -12   40.77    2.22
  -9   1  -4   42.69    1.74
  -8   0  -4  121.90    2.44
  -5   2 -14    4.27    1.71
  -2   1 -14   39.19    2.03
   1   1 -12   20.19    1.25
   0  -2  -7   70.50    1.67
  -4  -2  -2   70.86    1.53
  -4  -2  -7  279.78    3.43
  -3   0 -13   33.52    2.06
  -7  -1  -4  232.26    3.05
  -8   0  -5    5.64    1.33
  -7  -1  -7   16.37    1.66
  -1   0 -12    5.54    1.33
  -2  -2  -8   68.29    1.94
  -8   0  -8    2.08    1.53
  -1  -1 -11   18.53    1.48
  -2   2 -15    1.70    1.48
  -7  -1  -5   14.27    1.45
  -8   0  -3   24.18    1.38
  -9   1  -8    7.41    1.62
  -3   2 -15   15.02    1.75
  -5  -2  -6  646.48    4.99
 -10   2  -5  277.05    3.57
  -1  -2  -8    0.75    1.31
 -10   2  -7   34.76    1.85
   1  -1  -3  649.07    2.05
  -9   1  -3   14.76    1.27
  -8   0  -6   35.18    1.87
  -8   1 -11   30.89    1.99
  -9   1  -5   -0.08    1.27
   0   0 -12    1.31    1.16
   0  -2  -4 2356.64    5.51
  -7  -1  -6  223.07    3.40
  -1   1 -14   59.37    2.11
  -9   2 -11   65.18    2.37
  -4  -2  -3  559.77    3.70
  -3  -1 -12   30.28    1.89
  -5   1   2  810.08    1.73
  -2  -2 -10  114.40    2.47
 -10   2  -4  306.28    3.48
  -6   0 -12   94.09    2.89
  -1   0 -13   12.17    1.52
  -3  -2 -10  266.35    3.66
  -9   1  -9    7.87    1.61
  -3  -1   0  725.23    2.59
  -6   1 -13   41.86    2.29
  -6  -2  -5   19.80    1.44
  -6  -1  -1   12.55    1.11
  -5   0 -13   37.73    2.20
  -5  -2  -9  118.03    2.82
  -4  -1 -12  104.22    2.88
   1   0 -11  152.99    2.26
  -3  -3  -5  162.61    2.59
  -2  -3  -6   26.35    1.59
   0  -1 -11   47.75    1.68
  -6  -2  -4    8.52    1.25
  -2  -3  -5   40.03    1.52
   0  -2  -8  340.82    3.11
  -5  -2  -2  107.00    1.91
  -5   1 -14    3.01    1.66
  -1  -2 -10   41.29    1.68
  -6  -2  -6   -0.15    1.28
  -8   0  -2   36.11    1.35
  -3  -2  -1 1192.16    4.00
  -5  -1   0  758.33    3.28
  -5  -1 -11  155.37    3.29
   0  -2  -3 9923.27   10.04
   0  -2  -9   45.21    1.56
  -6  -2  -8   71.22    2.34
  -6  -1 -11   60.17    2.45
  -9   1 -10    8.77    1.59
  -3   0 -14   -0.15    1.48
   1  -1  -9  276.92    2.69
  -7  -1  -2   72.70    1.68
  -3  -3  -8    0.99    1.16
 -10   2  -6   41.77    1.89
  -9   1  -2  104.01    1.88
  -6  -2  -3  707.84    4.66
   1  -1 -10  157.08    2.21
  -4  -2  -1    9.88    0.89
   2   0  -9    7.01    0.85
  -1  -3  -5   82.58    1.68
  -4  -3  -4   13.76    1.42
  -2  -3  -7   27.93    1.53
  -9   0  -7   36.14    1.91
  -8  -1  -7    2.02    1.43
  -3  -3  -7    4.98    1.25
  -1  -3  -6 1118.18    5.17
  -4  -2 -10  129.12    2.91
   1  -2  -6  960.66    3.84
  -2  -1 -13   36.35    1.96
  -6   0 -13   40.20    2.15
  -7   1   1  162.11    1.39
  -1  -3  -4   80.32    1.43
   1   0 -12   11.41    1.14
  -7   0   0    9.11    0.78
  -9   0  -8   24.41    1.80
  -8   1   0   34.74    0.98
  -2  -2 -11   13.39    1.54
  -2  -3  -9    2.66    1.27
  -8  -1  -8   68.00    2.41
   0  -2 -10   13.61    1.23
   2   0 -10   20.90    0.99
  -7  -2  -7   45.45    2.06
   0  -1 -12   14.12    1.39
  -6  -1 -12   25.51    2.00
 -10   1  -7  146.52    2.91
  -8  -1  -5  138.81    2.73
   1  -2  -5  818.80    3.23
  -8  -1  -4   15.31    1.40
  -5   0 -14   23.64    1.95
  -5  -2 -11   30.87    2.08
  -4  -3  -7   11.53    1.35
 -10   1  -5  389.98    4.07
  -2   0 -14   46.43    2.11
  -6  -2  -2   30.97    1.35
  -8  -1  -6   24.56    1.74
  -5  -2  -1    8.92    1.06
  -7  -2  -5    7.28    1.31
  -7  -2  -4   85.24    2.10
  -1  -1 -13   14.24    1.57
  -1   0 -14   61.41    2.13
  -1  -3  -9    7.88    1.20
  -5  -3  -6   98.95    2.26
  -2  -2 -12   -0.34    1.41
   2  -1  -6   32.16    0.82
   1  -2  -7  185.93    2.07
   0  -3  -6  304.28    2.70
  -8   0  -1  174.78    2.12
  -8  -1  -3    2.72    1.05
  -7  -2  -6   17.88    1.60
  -2  -3 -10   43.29    1.89
  -4  -2 -12  250.42    3.96
  -1  -3  -7  550.43    4.05
  -5  -3  -9   29.42    1.88
  -9   0  -3   21.83    1.32
   2  -1  -8  628.25    3.14
  -9   0  -4    4.99    1.23
   0  -3  -5  100.63    1.56
  -7  -2  -9   44.76    2.23
  -5  -3  -3  521.90    3.91
   1  -1 -11    3.82    1.01
  -3   0 -15   16.97    1.67
  -6  -1   0   88.67    1.41
  -3  -3 -10   45.15    1.94
   0  -3  -8   11.61    1.22
   0  -2 -11   33.61    1.59
  -6  -3  -7   -0.30    1.31
  -8  -1 -10   31.77    2.02
  -6  -2 -11  129.76    3.17
  -7  -2  -3  144.01    2.37
  -1  -3  -3    8.97    0.82
   1  -2  -9  283.53    2.76
   1  -2  -4  333.64    1.92
  -6  -3  -8   18.57    1.71
  -6  -1 -13   23.34    1.92
 -10   1  -6   26.46    1.65
  -3  -3  -2 1221.81    4.74
  -6  -3  -4   43.96    1.65
  -1  -2 -12   37.78    1.82
  -2  -4  -7  155.82    2.53
   2  -1  -5  135.50    1.11
   2  -1  -9  622.18    3.36
  -3  -4  -6   24.51    1.48
  -4  -3  -3 1196.97    5.44
  -2  -4  -5   34.14    1.57
  -4  -3 -11  186.53    3.56
  -3  -4  -8    3.88    1.23
   0  -3  -7   93.79    1.90
  -2  -1 -14   39.90    2.00
  -4  -3 -10  118.37    2.87
  -5  -1 -14   45.44    2.17
  -6  -3  -6   31.69    1.69
  -2  -4  -8   89.71    2.17
  -8  -1  -2   16.07    1.11
   0  -3  -9  305.02    3.21
  -2  -3 -11   42.11    1.90
  -3  -2   0  118.38    1.26
  -6  -2  -1   93.76    1.68
  -4  -2   0  993.75    3.62
  -6  -2 -12   41.00    2.15
  -4  -1   1  558.67    2.12
  -4  -3  -2 1423.65    5.51
  -8  -2  -8   97.35    2.68
   1  -1 -12   19.42    1.25
   1  -2  -8    1.24    1.05
  -2  -4  -6  120.93    2.27
  -6  -3  -3   12.63    1.21
  -3  -4  -9  221.51    3.41
  -2  -4  -4   24.37    1.43
  -9   0  -2  103.42    1.88
 -10   0  -7   39.07    1.82
  -4  -4  -4  312.12    3.31
  -3  -3 -11   97.39    2.64
  -7  -3  -6   50.84    2.04
  -7  -3  -7   -0.36    1.42
  -1  -4  -8  105.30    2.23
   0  -3 -10    0.09    1.05
  -1  -4  -5  912.88    4.71
  -6   0   1   46.93    0.92
 -10   0  -8   58.32    2.08
   0  -2  -2  949.47    2.80
  -1  -2 -13    4.12    1.44
  -2   0 -15   16.36    1.63
  -8  -2  -5   61.84    2.04
   0  -3  -4  727.28    3.37
  -7  -3  -8   48.95    2.21
   1  -1  -2 2426.34    3.03
  -9  -1  -5   47.07    1.87
  -5  -3 -10   86.68    2.70
  -4  -4  -9   45.85    2.02
  -8  -2  -4  160.99    2.74
  -3  -3  -1  171.75    1.78
  -4  -3  -1  399.94    2.85
   1  -3  -6  801.45    3.81
  -9  -1  -4   90.05    2.19
  -7  -3  -4   20.25    1.44
   0  -3  -3  879.98    3.41
  -4  -4  -3   41.63    1.58
  -7  -3  -9   42.41    2.10
  -5  -4  -6  139.12    2.69
  -1  -4  -4   12.96    0.99
  -7  -3  -5   77.45    2.19
  -2  -2   0   12.60    0.66
  -6  -2 -13   30.75    1.93
  -5  -1   1   68.88    1.01
  -5  -2 -13    2.69    1.47
   1  -2 -10    6.24    1.08
  -5  -3  -2   89.19    1.82
   1  -2 -11   17.60    1.24
  -1  -3 -12   15.51    1.53
  -8  -2  -3   13.33    1.24
   1  -2  -3 2391.13    4.35
  -1  -4  -7  139.71    2.31
  -2  -3  -1  386.37    2.31
   1  -3  -5  546.16    2.90
   0  -4  -8  103.57    2.08
  -3  -4 -11   39.49    2.05
   1  -3  -7  114.95    1.83
  -7  -3 -10   26.54    1.85
   1  -3  -9   72.68    1.71
  -5  -3  -1   86.18    1.68
  -5  -4  -3  219.02    2.79
  -4  -4 -11   18.53    1.80
  -8  -1  -1   38.78    1.22
  -7  -3  -3   43.92    1.60
  -2  -1 -15   15.69    1.58
   0  -4  -5  417.12    3.08
   2  -2  -7   12.46    0.93
  -2  -4 -10  191.33    3.19
  -1  -2 -14   63.79    2.17
  -4  -2 -14   26.10    1.87
   0  -4  -9   18.34    1.29
  -2  -5  -7   82.52    2.08
  -9  -2  -6   43.70    1.92
  -7  -2  -1   90.18    1.68
   2  -2  -6   30.87    0.95
  -3  -5  -8   30.65    1.73
   2  -1  -4  933.71    2.24
  -8  -3  -6   52.15    2.06
  -9  -2  -8    6.68    1.41
   2  -2  -9   68.74    1.41
   1  -3 -10   16.16    1.15
  -2  -5  -8   26.03    1.52
  -4  -5  -8  122.03    2.83
  -1  -4 -11   19.18    1.60
  -5  -4 -11   17.26    1.75
   0  -3 -12   33.07    1.66
 -10  -1  -7    2.78    1.20
   0  -4  -7  198.52    2.56
  -3  -4 -12   37.03    2.06
  -6  -2   0  155.32    1.81
  -6  -3 -12   43.17    2.08
  -8  -2  -2   19.79    1.16
  -7  -4  -7   37.00    1.98
  -4  -4 -12    6.63    1.59
  -6  -3  -2   76.99    1.78
  -7  -4  -6   94.05    2.54
  -5  -5  -7   56.31    2.15
  -5  -4 -10   17.60    1.80
   1  -3  -8   24.95    1.25
  -3  -5  -6   25.31    1.55
  -2  -5  -6   47.86    1.72
  -1  -5  -8   43.56    1.68
  -7  -4  -8    0.29    1.41
  -6  -4  -3  214.18    2.90
  -2  -5  -9    5.49    1.27
  -4  -5  -9   49.24    2.18
   1  -3  -4 1648.48    4.54
  -3  -4  -2   13.22    1.16
   2  -2 -10   35.83    1.18
  -6   1   2  161.19    0.71
  -8  -3  -5    3.53    1.28
  -6  -4  -9    1.62    1.53
  -9  -2  -5   39.77    1.77
  -3  -5  -9   31.40    1.79
  -1  -5  -6  158.52    2.42
   2  -2  -8   52.49    1.24
  -3  -2 -15    0.09    1.29
  -4  -4  -2  308.38    2.90
  -5  -5  -6    1.12    1.27
  -7   0   1    7.01    0.56
  -1  -5  -7  221.64    2.92
  -5  -4  -2    8.42    1.13
  -2 -17   1    2.16    0.59
   5 -10   2    0.39    0.55
   4 -15   2    1.79    0.82
   0 -11   6   -0.07    0.62
   1 -18   0   -0.40    0.61
   0 -17   2   37.06    0.90
   4 -16   1    0.91    0.75
   3 -18  -4    0.52    0.48
  -2 -16   3    3.07    0.66
   5 -16  -1    3.10    0.73
   1 -14   5   -0.17    0.79
   5 -15   0    0.71    0.74
  -1 -17   2   14.24    0.71
   6 -15  -3    1.25    0.63
   3 -15   3    1.27    0.84
  -3 -13   5    0.84    0.68
  -1 -18   0    0.09    0.51
   2 -17   2   -0.79    0.70
   0  -9   6    2.24    0.59
  -1 -14   5    0.50    0.75
   3 -18  -1    4.79    0.65
   4 -17  -6    0.02    0.44
   3 -17   1    0.73    0.73
   5 -15   1    1.36    0.73
   0 -16   4    4.90    0.79
   1 -11   6    5.41    0.69
  -1 -16   4    0.64    0.70
   0 -17   3    0.76    0.69
   4 -16   2    1.00    0.78
   5 -17  -3    0.62    0.57
   3 -18   0    0.62    0.63
   4 -17  -7    0.04    0.33
  -1 -18   1    3.71    0.54
  -2 -13   6    0.47    0.71
   6 -13   1    3.59    0.73
   6 -15  -2   -0.07    0.64
   4 -18  -2    4.09    0.59
   5 -17  -1    2.76    0.66
   5 -17  -5    3.72    0.48
   4 -17   0    0.71    0.70
   4 -18  -1    1.21    0.58
   6 -16  -3   -0.58    0.55
   4 -18  -3    1.52    0.51
  -3 -12   6    0.82    0.66
   5 -17  -4    1.08    0.51
   6 -14   1    2.04    0.73
   2 -18   1   -0.30    0.64
   1 -19  -1    3.09    0.46
   6 -16  -4    3.26    0.53
   1 -14   6    0.47    0.84
   2 -19  -2    3.35    0.46
  -1 -14   6    3.93    0.76
   6 -16  -2    2.08    0.61
   3 -17   3    0.99    0.74
   0 -11   7    4.78    0.73
   4 -18  -5    2.26    0.38
   4 -17   2    3.38    0.73
   0 -18   2    3.10    0.62
  -3 -13   6    7.40    0.70
   6 -15   0    1.47    0.71
  -2 -14   6    1.51    0.69
   1 -19   0    1.76    0.50
   0 -16   5    3.19    0.74
   3 -18   1    2.55    0.66
   2 -19   0    0.96    0.50
   6 -15   1    1.62    0.72
   1 -11   7    1.67    0.67
   3 -12   6    1.65    0.75
  -2 -12   7    3.48    0.73
   5 -13   4    0.90    0.78
   3 -19  -1    0.21    0.47
  -1 -18   2    3.68    0.54
   3 -19  -2    2.57    0.46
   3 -10   6   58.78    0.97
  -3  -9   7    1.80    0.53
  -2 -15   5    2.71    0.68
   7 -12   0    0.21    0.61
   4 -17   3    1.19    0.73
   7 -13  -1    0.56    0.63
   4 -16   4    0.39    0.78
   5 -17   1   -0.08    0.69
   5 -18  -2    0.44    0.49
   5 -17   0    1.04    0.65
   5 -18  -3    1.98    0.46
   5 -18  -1    0.08    0.53
   3 -17   4    5.13    0.77
   6 -17  -3    0.84    0.49
   6 -13   3    4.97    0.77
   6 -16   1   -0.38    0.68
   6 -16   0    2.54    0.70
   5 -16   3    2.66    0.78
   0 -16   6    1.93    0.74
   1 -16   6   -0.25    0.75
   1 -18   4    0.38    0.62
   4 -19  -2    2.51    0.42
   4 -19  -1    2.73    0.49
   0 -18   4    0.35    0.57
  -1 -16   6    0.75    0.66
   2 -19   2    1.74    0.55
   5 -11   5    0.67    0.66
   0 -15   7    5.69    0.78
   0 -10   8    3.06    0.65
   0 -17   5    6.37    0.70
   0 -12   8   39.13    0.98
   5 -16   4   56.59    1.08
  -1 -12   8    6.90    0.72
   4 -10   6   43.61    0.86
   3 -10   7    8.84    0.63
   3 -19   2    3.25    0.57
   6 -13   4    0.88    0.76
   2 -19   3    0.69    0.53
   3 -19   1   -0.01    0.53
   7 -16  -2    5.29    0.55
   4  -9   6    5.23    0.59
   1 -12   8   35.52    0.93
   5 -18   1    4.24    0.62
   4 -15   6   -0.60    0.80
   1 -15   7    2.44    0.78
   6 -17   1    4.33    0.66
  -1 -17   5    0.38    0.59
   0 -19   3    0.53    0.43
   7 -14   2   -0.73    0.67
  -1 -13   8   41.55    0.96
   3 -19   3    0.39    0.54
   1 -16   7    0.32    0.74
   2 -11   8    6.28    0.79
   3 -18   4    5.51    0.69
   4 -17   5   17.61    0.79
   5  -9   5   -0.33    0.55
   1 -18   5    1.54    0.61
   0 -17   6    0.37    0.61
   6 -15   4    6.79    0.81
   6 -18  -2    1.14    0.44
   5 -19  -1    0.46    0.42
   4 -19   2    2.15    0.55
  -2 -13   8    1.79    0.68
   3 -17   6    1.36    0.69
   5 -19  -2    1.93    0.37
   4 -13   7   31.13    1.01
   2 -14   8   11.79    0.86
   3 -18   5   -0.04    0.63
  -1 -16   7    2.42    0.63
   5  -8   5  139.17    1.15
   5 -19   0    2.61    0.49
   1  -8   8    4.49    0.59
   7 -16   0   -0.27    0.57
   5 -19   1    0.86    0.48
   4 -19   3   -0.14    0.52
   6 -16   4    5.47    0.71
  -3 -12   8   -0.22    0.58
   3 -19   4    1.73    0.55
   5 -13   6    4.01    0.81
   1 -17   7    2.11    0.66
  -1 -14   8    0.94    0.69
   5 -17   5    5.84    0.72
   4 -18   5    0.56    0.59
   0 -10   9   -0.26    0.65
   7 -15   3   14.78    0.75
   5 -10   6   15.67    0.71
   0 -17   7    0.80    0.58
   0 -18   5    1.41    0.54
   6 -17   3    0.64    0.64
   5  -9   6    0.58    0.56
   6 -12   5   -0.72    0.73
   5 -14   6    6.19    0.86
   3 -18   6    3.05    0.63
   7 -13   4    5.09    0.72
   6 -18   0    3.92    0.53
   6 -17   4    6.48    0.65
   5 -12   7    0.68    0.79
   7 -12   4    1.57    0.71
   5 -18   4    0.90    0.62
  -1 -13   9   16.78    0.75
   7 -16   2    0.33    0.63
   7 -14   4    3.69    0.70
   2 -13   9    6.13    0.86
   6 -16   5    0.67    0.70
   6 -13   5    0.97    0.77
   7 -16   3    8.76    0.67
   5 -13   7   54.37    1.12
   2 -10   9    0.67    0.64
   0  -9   9    1.48    0.61
  -2  -9   9    0.51    0.57
   7 -17   0    4.45    0.55
   4 -14   8  171.72    1.63
   5 -18   5    3.89    0.62
   5 -15   7    3.87    0.78
   1 -15   9   10.39    0.72
   4 -17   7    3.45    0.69
   6  -9   5  139.80    1.22
  -2 -13   9    1.22    0.58
   1 -18   7   -0.34    0.51
   2 -15   9   58.11    1.06
   1 -17   8    5.15    0.63
   4 -19   4    0.44    0.53
   7 -16   4    1.77    0.63
   5 -19   4    2.30    0.50
  -1 -14   9    0.69    0.64
   2 -17   8   -0.50    0.60
   7 -18   0    1.13    0.41
   2 -19   6    0.48    0.47
   6 -18   3    1.91    0.57
   4  -9   8    1.50    0.65
   4 -16   8    2.66    0.73
   6  -8   5   65.07    0.84
   4 -19   5    1.91    0.52
   6 -18   4    2.97    0.56
   7 -15   5    1.36    0.68
   7 -17   3    0.74    0.57
   1 -19   6    0.70    0.43
   2  -8   9    0.48    0.61
   6 -12   7    0.44    0.70
   8 -16   1    0.41    0.52
  -1 -11  10    6.04    0.70
   1 -16   9    9.17    0.67
   7 -18   2    0.76    0.47
   4 -18   7    0.87    0.58
   2 -13  10    5.74    0.79
   7 -12   5    6.01    0.74
   2 -16   9   50.52    0.96
   8 -15   3    2.87    0.62
   4 -19   6    0.97    0.50
   4 -11   9    2.43    0.74
   6 -15   7    1.80    0.72
   5 -19   5    3.81    0.53
   4 -10   9    0.66    0.72
   6 -10   7    0.82    0.65
   1 -18   8    4.31    0.52
   5 -16   8    2.34    0.69
   1 -15  10    1.47    0.66
   8 -14   4    4.97    0.67
   7 -18   1    0.70    0.44
   1 -13  10    5.36    0.76
   8 -16   3    1.11    0.54
   7 -11   6    8.59    0.73
   8 -10   3    0.28    0.57
   0 -15  10    5.02    0.65
   7 -14   6    3.13    0.69
   5 -14   9    2.86    0.79
   6 -13   8    4.66    0.80
   7 -16   6   -0.39    0.63
   5 -13   9    0.01    0.78
   4  -7   8    0.10    0.57
   4 -19   7   -0.04    0.46
  -2  -9  10    0.02    0.57
   6 -19   4    1.53    0.45
   6 -19   5    8.72    0.47
   1  -9  10    1.58    0.67
   5 -17   8    2.24    0.63
   5 -16   9    1.87    0.66
   4  -8   9    1.86    0.65
   7 -19   1    0.13    0.30
   1 -14  11    0.58    0.68
   6 -16   8    0.95    0.66
   2 -18   9    0.36    0.48
   8 -11   4    2.39    0.64
   7  -8   5  134.25    1.20
   2 -19   8    2.31    0.41
   7  -7   4  189.29    1.18
   3 -12  11    4.58    0.83
  -1 -12  11    0.12    0.62
   7 -19   3    0.01    0.36
   5 -19   7    1.46    0.46
   2 -17  10    1.15    0.56
   7  -9   6    3.30    0.68
   1 -13  11    0.30    0.71
   7 -10   7    1.40    0.70
   6 -19   6    0.05    0.44
   6 -15   9    4.44    0.71
   0 -13  11    3.20    0.69
   7 -14   8    1.68    0.71
   5 -15  10    1.58    0.67
   5 -11   2  107.97    1.27
   4 -13   3  173.45    1.80
  -1 -11   6  102.87    1.33
   3 -16   2   80.23    1.32
   2 -18  -1   18.26    0.74
   0 -10   6   33.80    0.82
   6 -11   0  398.28    2.10
   5 -12   2  442.05    2.42
   6 -10   0  157.32    1.27
  -2 -11   6    9.08    0.73
  -2 -15   4   15.67    0.83
   6 -12   0  307.00    1.93
   2 -16   3   43.72    1.14
  -3  -9   6   85.53    0.99
   5 -16  -6    6.90    0.53
   3 -18  -2   12.76    0.67
   5 -13   2   79.00    1.26
  -3 -10   6   26.35    0.77
  -1 -12   6   86.89    1.27
   6 -15  -4   16.30    0.70
   4 -14   3  203.05    1.86
   3 -14   4  245.51    2.01
   0 -12   6   86.26    1.26
   2 -15   4  170.48    1.79
   2 -18   0   15.62    0.76
  -1 -18  -1    5.45    0.52
   6 -13   0   35.74    0.94
   0 -14   5   90.29    1.41
   3 -18  -5    5.30    0.44
   1 -10   6   91.88    1.13
  -2 -12   6   40.32    0.98
  -4 -12   5   24.25    0.77
  -3 -11   6    0.19    0.63
   4 -12   4   87.29    1.28
   4 -10   4  608.30    2.48
   3 -18  -3    8.20    0.59
   3 -16   3  259.00    2.06
  -1 -13   6   34.36    1.01
   3 -12   5   18.98    0.86
   0 -15   5   77.58    1.31
  -2 -18  -1    5.74    0.42
   0 -13   6   78.46    1.25
   6 -11   1  293.85    1.80
   6 -12   1  397.86    2.19
   3 -17   2   41.42    1.03
  -1 -15   5   40.80    1.03
   6 -14  -1   14.64    0.80
   4 -13   4   84.90    1.30
  -2 -14   5   11.16    0.80
   1 -15   5   34.33    1.08
  -2 -17   2    7.18    0.63
   5 -11   3   18.18    0.79
   5 -14   2   24.71    0.96
   3 -15   4   28.62    1.04
   3  -9   5   44.82    0.84
   5 -12   3  154.41    1.52
   6 -10   1   55.26    0.89
   5 -17  -2   14.57    0.72
   1 -13   6  136.49    1.56
  -1 -17   3   13.05    0.74
   3 -13   5  227.65    1.89
   6 -14   0   37.69    0.98
   3 -10   5  263.96    1.69
   2 -17   3   16.94    0.88
   5 -13   3  760.63    3.16
   4 -15   3   40.64    1.09
   5 -15   2   21.96    0.96
   5 -16   0   35.87    1.00
   4  -9   4   31.42    0.78
   1  -9   6   28.26    0.75
  -2 -16   4   15.25    0.75
   4 -14   4   76.48    1.28
   1 -12   6    0.49    0.77
   5 -16   1   34.52    1.01
   4 -17   1   85.40    1.27
   3 -14   5  130.95    1.57
   3 -11   5    0.79    0.66
   5  -9   3  149.91    1.23
   4 -11   4   44.11    0.92
   5 -14   3  229.65    1.94
   4 -16   3   12.16    0.86
  -1 -11   7   52.92    1.02
  -4 -11   6   75.97    1.01
   2 -18   2   30.15    0.87
   0 -14   6  134.44    1.57
   2 -19  -1    7.58    0.54
   0 -17   4   16.98    0.81
   6 -12   2   49.75    1.00
  -2  -9   7  160.05    1.30
   6 -11   2   34.81    0.85
  -1  -9   7   51.95    0.88
   4 -15   4  116.00    1.52
  -3 -14   5   13.67    0.75
   4 -12   5   97.11    1.30
  -1 -12   7  249.81    1.89
   6 -15  -1   10.04    0.74
   6 -13   2   12.23    0.81
   1 -16   5    9.02    0.86
   5 -16   2   27.15    0.98
   3 -15   5   91.28    1.41
   6 -10   2   85.19    1.05
   3 -16   4   80.93    1.34
   0 -15   6  111.12    1.44
   4 -18   0   11.25    0.70
  -1 -17   4   15.28    0.73
   0 -12   7   34.40    0.98
   1 -10   7   44.67    0.95
   3 -18   2   27.63    0.86
   1 -15   6  126.80    1.55
   7 -14  -2   33.61    0.82
  -2 -10   7    0.47    0.61
  -1 -10   7   52.89    0.96
   5 -10   3   73.86    1.02
   0 -18   3    7.31    0.65
  -1 -15   6   19.77    0.88
   0  -9   7   39.12    0.81
   4 -13   5  450.17    2.58
  -1 -16   5   19.85    0.85
   5 -11   4  277.09    1.86
   2 -18   3   50.89    1.00
   5 -15   3   57.45    1.21
   4 -14   5  468.42    2.70
   4 -18  -4    8.26    0.49
   4  -9   5  390.65    1.92
   6 -14   2  110.36    1.41
   0 -10   7    7.29    0.70
   5 -14   4   41.70    1.10
   3 -19   0   11.68    0.60
   4 -10   5   43.56    0.89
   1 -12   7    1.01    0.73
   3  -9   6   19.37    0.74
  -3 -10   7   32.78    0.79
   5 -12   4  396.42    2.30
   3 -11   6  125.27    1.38
   3 -13   6  229.66    1.91
   7 -13   0  309.09    1.92
   0 -19   1   18.01    0.55
  -1 -18   3   61.74    0.88
   3 -16   5   22.03    0.98
  -2 -13   7   41.12    0.97
   6 -12   3  159.72    1.52
   0 -14   7   75.72    1.26
   6 -15   2  103.43    1.36
   6 -17  -2   10.43    0.62
   4 -11   5   10.15    0.71
  -1 -13   7   83.14    1.26
   3 -18   3   49.73    1.01
  -2 -11   7   22.91    0.83
   4 -18   1    7.75    0.68
   6 -11   3   34.73    0.89
   5 -17   2   32.01    0.93
   4 -15   5   16.28    0.90
   0 -13   7   64.17    1.22
   4 -18   2   45.38    0.96
   7 -15  -2   12.54    0.67
  -1 -14   7  119.35    1.43
   6 -17  -1    8.25    0.64
   1 -14   7  186.61    1.80
   1  -9   7   69.32    1.01
  -3 -12   7   45.60    0.93
   5 -15   4   51.72    1.15
   6 -16  -1   17.64    0.78
   6 -14   3   97.16    1.37
   7 -14   0   52.67    1.01
   3 -15   6  383.73    2.45
   2  -9   7   36.07    0.82
   7 -12   1  146.95    1.39
   4 -12   6  450.01    2.46
   5  -9   4 1130.90    3.12
   5 -10   4  208.48    1.53
   1 -13   7    6.12    0.78
   0 -19   2    8.20    0.52
   7 -11   1  273.79    1.71
   7 -14  -1   18.70    0.79
  -3 -11   7   10.77    0.70
   5 -13   5  395.88    2.38
   1 -17   5   17.88    0.84
   3 -14   6  537.35    2.87
   7 -13   1    1.57    0.66
   4 -19   0   13.25    0.58
   0 -11   8    0.54    0.72
   6 -16   2   13.45    0.80
  -1 -11   8   76.32    1.15
   2 -19   1   12.23    0.61
  -2 -14   7   19.84    0.81
   4 -17   4   16.51    0.86
   4 -16   5   57.24    1.19
   3 -17   5   10.55    0.79
   7 -14   1  103.54    1.27
   6 -15   3   11.32    0.84
   4 -18   3   32.47    0.87
   5 -14   5   24.57    0.97
  -2 -15   6   21.24    0.80
   6  -9   3  433.94    1.98
   1 -11   8   34.38    0.99
  -1 -15   7   18.17    0.82
   2  -8   7   37.19    0.80
   4 -13   6  158.96    1.66
   5 -12   5   39.32    1.04
   3 -16   6   42.15    1.10
  -1  -9   8   15.52    0.68
   1 -10   8  119.44    1.33
   5 -18  -4    5.87    0.42
   4 -11   6   24.58    0.89
   7 -15   0   21.48    0.80
   7 -12   2    1.02    0.65
  -2  -9   8   13.90    0.67
   5 -18   2    7.54    0.67
   6  -9   2   44.02    0.78
   5 -15   5   34.63    1.06
   7 -13   2   80.57    1.18
   7 -15   1    4.65    0.68
   6 -14   4   31.97    0.97
  -1 -10   8  213.83    1.61
  -2 -12   8  309.60    1.96
   5 -18   0   10.75    0.64
   7 -11   2    0.95    0.62
   5 -17   3    8.21    0.76
   0  -9   8   16.84    0.69
   6 -17   0   37.62    0.86
   1 -17   6   11.32    0.78
   3  -9   7   26.97    0.77
  -1  -8   8   28.13    0.71
  -2 -10   8   74.38    1.04
   3 -12   7   44.72    1.07
   7 -15  -1   67.15    1.02
   0 -13   8   96.17    1.36
   5 -10   5   77.26    1.07
   6 -16   3   36.95    0.98
   0 -14   8   41.09    1.06
   6 -10   4   51.75    0.96
   6 -17   2    8.15    0.71
   0  -8   8   42.38    0.81
   0 -16   7   28.52    0.88
   1 -14   8   -0.03    0.77
   2 -13   8   45.57    1.14
   4 -14   6  522.90    2.84
   6 -18  -1   15.44    0.58
  -2  -8   8  271.97    1.51
   6 -11   4   35.85    0.90
   2 -10   8    3.61    0.67
   5 -17   4   19.23    0.85
   2 -16   7   18.06    0.87
   4 -12   7  212.81    1.82
   6 -10   3   41.46    0.87
   1 -13   8   20.31    0.96
   6 -12   4   95.41    1.27
   5 -16   5   29.06    0.97
   7 -10   2   16.49    0.67
   4 -16   6   31.29    1.00
   4 -19   1   32.08    0.72
   4  -8   6   53.96    0.87
   5 -11   6  103.53    1.31
   5 -18   3   17.13    0.75
   5 -12   6  198.14    1.74
   1 -19   4    9.25    0.55
  -2 -11   8  256.23    1.76
   1  -9   8  223.71    1.58
  -3 -10   8   60.73    0.93
   7 -16   1    9.27    0.68
   3  -8   7  335.05    1.77
   7 -13   3  106.80    1.32
   7 -15   2   10.44    0.75
   7 -12   3  102.93    1.26
   2  -9   8  373.89    2.03
   4 -18   4   16.90    0.78
   0 -15   8   32.91    0.94
   4 -10   7   61.56    1.02
   7 -14   3   20.71    0.85
   6 -14   5  100.37    1.39
   1 -15   8   24.44    0.93
   5 -15   6   82.16    1.29
   4 -11   7   40.80    0.98
   0 -19   4   16.63    0.54
   0 -11   9   11.07    0.79
   1 -18   6    6.75    0.64
   7 -17  -1    8.15    0.54
   7  -9   2  196.98    1.36
   0 -12   9   26.09    0.93
   4 -14   7   59.41    1.21
  -1 -15   8   23.40    0.82
   4 -17   6    8.69    0.76
   6 -11   5   26.00    0.86
  -1 -11   9   26.36    0.88
   2 -17   7   47.16    0.99
   6 -15   5  132.53    1.51
   1 -11   9   84.43    1.23
   7 -16  -1   11.28    0.64
   1 -12   9   85.37    1.29
  -3 -11   8   65.84    0.98
   6 -18   1    7.42    0.60
   4  -9   7   23.02    0.77
   6 -18   2   38.14    0.80
  -1 -12   9   57.96    1.07
   6  -9   4  223.20    1.52
   2 -15   8   22.72    0.97
   5 -19   2    5.71    0.53
   5 -16   6   11.49    0.83
   1 -10   9   32.51    0.91
   2  -8   8   24.95    0.73
   1 -19   5    5.60    0.50
   0 -13   9    1.39    0.75
   6  -8   4   44.78    0.78
   2 -11   9   67.98    1.17
   1 -14   9   40.63    1.04
   4 -12   8    3.65    0.80
   4 -13   8    4.70    0.86
   8 -13   1   38.25    0.86
   7 -17   1   13.61    0.65
   5 -11   7   30.36    0.94
   1 -13   9   37.74    1.02
  -1  -9   9    0.36    0.58
   2 -12   9   90.42    1.36
   5 -19   3   10.61    0.57
   4 -15   7  237.80    1.99
   4 -11   8  159.74    1.60
  -2 -12   9  143.96    1.38
  -1 -10   9   87.88    1.15
   6 -14   6  175.43    1.68
   8 -14   1  107.01    1.16
   4  -8   7    1.36    0.56
   2 -14   9    2.00    0.78
   4 -16   7   62.49    1.15
   7 -17   2   18.54    0.69
   7 -15   4  156.15    1.51
   1 -16   8   43.94    0.99
   7  -9   3   29.46    0.73
   6 -10   5    4.04    0.68
   0 -16   8   52.09    0.97
   7 -11   3    6.63    0.70
   6 -11   6   11.11    0.77
   5  -8   6  172.63    1.33
   5 -17   6   23.28    0.84
   4 -18   6   15.32    0.72
   0 -18   6    8.52    0.58
   0  -8   9  133.33    1.22
  -1  -8   9   45.69    0.82
   6 -12   6   35.96    0.99
  -2 -10   9   90.73    1.11
   4 -10   8   15.29    0.79
   6 -15   6   18.70    0.86
   6 -19   0   65.52    0.68
   7 -10   3   13.67    0.68
   2 -18   7   10.78    0.64
   8 -13   2    4.98    0.66
   5 -14   7  168.10    1.72
   2 -16   8   44.32    1.02
   3 -19   5   28.95    0.72
   0 -15   9   25.78    0.86
   8 -15   1   21.46    0.71
   1  -9   9   38.39    0.88
   0 -14   9    5.41    0.77
   5 -10   7  135.79    1.40
   2  -9   9  211.72    1.60
   8 -12   2  145.97    1.34
   6 -17   5    6.96    0.68
   6 -19  -1    5.11    0.36
   8 -14   2  137.74    1.33
   1  -8   9   22.64    0.76
   6 -13   6   15.96    0.87
  -2  -8   9   40.23    0.76
   7 -14   5   34.72    0.95
  -2 -11   9  229.42    1.64
   7 -11   4   45.05    0.95
   7 -10   4   11.97    0.70
   6 -16   6    9.81    0.76
   5  -9   7   92.39    1.14
   4 -15   8   89.74    1.32
   5 -13   8   11.26    0.85
   0 -12  10   75.56    1.19
   5 -12   8   13.67    0.89
   0 -11  10   30.73    0.91
   8 -15   2    9.67    0.66
   4  -7   7   21.42    0.70
   1 -11  10   81.38    1.24
   0  -7   9  129.43    1.13
   8 -13   3   30.94    0.86
   6 -10   6  111.30    1.26
   6 -19   2   31.67    0.63
   5 -18   6    8.35    0.64
   0 -10  10   30.21    0.88
   5 -16   7   62.95    1.13
   5 -11   8  149.36    1.54
   4 -13   9   46.57    1.10
   8 -14   3   49.16    0.94
   4 -12   9   77.69    1.26
   8 -12   3   59.17    0.99
   5  -7   6    6.63    0.55
   0 -13  10    2.68    0.71
  -1 -12  10    5.09    0.70
   5 -17   7   54.61    1.00
   1 -10  10    8.79    0.79
   5 -15   8    8.80    0.81
   4 -14   9   63.14    1.19
   5 -14   8  149.67    1.64
   7 -17   4   43.10    0.86
   6 -11   7   57.81    1.07
   0 -16   9   33.62    0.81
   1 -12  10   36.10    1.00
   7 -11   5    1.96    0.67
   6 -19   3    6.09    0.49
   1 -14  10    0.74    0.70
   2 -11  10   37.46    1.02
   6 -13   7  169.55    1.69
   6  -9   6   13.92    0.68
   7 -16   5   10.82    0.73
   6 -17   6   10.99    0.71
   6 -18   5   11.25    0.64
   7 -10   5   59.70    1.02
   0 -14  10   39.02    0.94
  -1 -13  10   29.48    0.86
   4  -8   8  377.34    2.00
   5  -8   7   23.55    0.77
   2 -14  10  214.01    1.80
   7  -8   3   72.70    0.89
   5 -10   8   14.29    0.83
   1  -7   9   10.26    0.62
   2 -10  10  311.02    2.02
   2 -18   8   13.96    0.63
   7 -13   5   19.32    0.85
   0 -17   8    6.08    0.58
   2 -12  10  336.57    2.23
   7  -9   4   27.49    0.74
   6 -14   7    8.06    0.82
   3 -12  10  113.08    1.46
   8 -13   4   18.98    0.79
   3 -13  10    1.07    0.83
   6 -19   1   64.71    0.74
   4 -15   9    2.16    0.71
  -2 -11  10   86.44    1.09
   2 -19   7   15.01    0.56
   4 -17   8   21.54    0.79
   6  -7   5   32.50    0.71
   2 -17   9   37.75    0.84
   8 -16   2   15.69    0.65
   2 -15  10   29.39    0.93
  -1  -9  10    7.53    0.65
   6  -8   6  107.66    1.17
   4 -16   9   13.96    0.78
   7 -17   5   18.58    0.71
   5  -9   8    9.97    0.74
   7 -12   6    8.77    0.79
   2  -9  10   53.29    1.04
   8 -15   4   13.08    0.70
   3 -14  10   16.30    0.89
   5 -12   9  333.97    2.22
   0  -9  10   -0.66    0.61
  -1 -10  10   11.76    0.71
   4  -9   9  120.80    1.35
   6 -12   8   15.64    0.90
   8 -17   1   23.57    0.58
  -1  -8  10   92.58    1.05
   6 -18   6  100.98    1.10
   3 -15  10  125.90    1.41
   7  -8   4   90.51    1.03
   7 -13   6  277.93    1.97
   5 -19   6   11.12    0.55
   0  -8  10   16.52    0.71
   6  -9   7   34.39    0.90
   7 -18   4   14.13    0.60
   6 -15   8  134.03    1.46
   5 -11   9    0.60    0.77
   8 -17   2    6.56    0.51
   6 -16   7   19.84    0.81
   7 -10   6   35.16    0.91
   5 -15   9    8.39    0.76
   5  -7   7   32.21    0.77
   6 -11   8   36.16    1.00
   1 -16  10   11.61    0.67
   2  -7   9   69.31    0.98
   5 -18   7   72.17    1.00
   7  -9   5   32.95    0.82
   1 -17   9   11.48    0.63
   2 -16  10   61.83    1.03
   6 -14   8   99.71    1.34
   8 -16   4   11.15    0.65
   7 -18   3   23.01    0.64
   8 -14   5   27.01    0.85
   1 -11  11    8.80    0.81
   7 -14   7    7.52    0.75
   0 -11  11   46.36    1.00
   7 -15   6   30.99    0.91
   3 -16  10   54.70    1.01
   5 -10   9    0.87    0.77
   5  -8   8  116.69    1.27
  -2 -10  10  281.26    1.70
   2 -13  11   68.35    1.19
   8 -15   5   20.61    0.76
  -2  -8  10   16.16    0.64
   7 -12   7    7.21    0.79
   1 -12  11  118.37    1.40
   0 -12  11    0.36    0.69
   1  -8  10  122.65    1.24
   0 -10  11    7.73    0.73
   6 -10   8   26.53    0.93
   2 -11  11   91.95    1.32
   0  -7  10    6.06    0.61
   8 -11   3   30.64    0.82
   1 -10  11  379.49    2.22
   7 -17   6   51.39    0.91
   8 -17   3    9.65    0.54
   7 -11   7   61.14    1.12
   7 -18   5   60.37    0.85
   7 -13   7   10.58    0.81
   6  -7   6   38.50    0.77
   2 -14  11   12.56    0.80
  -1 -11  11    8.07    0.71
  -1  -7  10   22.49    0.67
   4 -10  10   72.11    1.25
   2 -12  11    7.47    0.84
   8 -12   4    8.71    0.71
   6  -8   7    2.45    0.60
   2  -6   9    1.51    0.53
   4 -18   8   72.84    0.97
   0 -14  11    6.26    0.68
   7 -19   2   18.84    0.45
   7 -15   7   10.50    0.76
   3 -13  11    0.65    0.75
   8 -16   5   13.17    0.67
   1  -7  10  167.15    1.38
   6 -14   9   15.84    0.85
   2 -10  11    8.32    0.83
   8 -10   4   15.21    0.71
   8 -13   5   68.48    1.09
   8 -17   4   21.43    0.64
   5  -9   9    7.53    0.79
   5 -13  10    5.25    0.80
   3 -14  11   36.31    1.00
   3 -18   9   47.12    0.80
   6 -12   9   49.19    1.09
   6 -17   7  124.34    1.29
   5 -12  10  208.14    1.85
   6 -13   9   57.96    1.13
   6 -18   7   21.71    0.68
   6  -9   8   38.65    0.98
   3 -17  10    7.56    0.64
   5 -17   9   15.78    0.71
   7 -13   8   21.25    0.87
   8 -12   5   -0.79    0.64
   8 -11   5   11.07    0.74
   5  -6   7   54.01    0.88
   6 -11   9   22.68    0.93
   2  -8  10  316.49    1.89
   2  -9  11   26.97    0.90
   8 -13   6    5.03    0.71
   8  -9   4    1.75    0.60
   5 -14  10   31.04    0.97
   1 -15  11    5.35    0.67
   2 -15  11   53.23    1.01
   8 -10   5    8.47    0.70
  -1  -9  11    0.14    0.62
  -1 -10  11    0.93    0.63
   0  -9  11   49.72    0.97
   7 -16   7   21.90    0.77
   6 -17   8    7.93    0.66
   5 -18   8    8.70    0.61
   8 -14   6    9.32    0.73
   4  -9  10    0.10    0.74
   2  -7  10  388.75    1.98
   8 -12   6    1.99    0.70
   3 -11  11    2.76    0.76
   1  -9  11    4.32    0.74
   4  -6   8   38.50    0.82
   8 -15   6   14.55    0.72
  -9  -9  -4    0.61    0.54
  -4 -14  -8    0.14    0.41
  -9  -4   0    2.33    0.56
  -3 -14  -2    0.55    0.73
  -8 -10  -2    5.02    0.70
  -4 -14  -3   -0.92    0.65
  -7 -10   0    7.94    0.81
  -6 -13  -7    1.43    0.45
   0 -12   1   81.95    1.04
  -8 -11  -7    2.78    0.41
  -9  -8  -2    1.25    0.62
  -2 -15  -5    0.06    0.56
  -1 -15  -7    4.38    0.49
  -2 -13   0    3.16    0.83
  -9  -9  -3    0.33    0.57
  -6 -13  -4   -0.33    0.58
  -1 -15  -4    1.36    0.63
  -7 -11  -1    1.17    0.74
   0 -15  -5    6.26    0.57
  -4 -11   2    1.12    0.79
  -6 -13  -5    3.14    0.57
  -6  -6   3    2.37    0.59
  -7 -12  -4    1.52    0.59
  -2 -15  -4    3.89    0.64
  -7 -12  -3    2.29    0.64
  -2 -15  -6    8.38    0.55
  -4 -13   0    1.47    0.80
   0 -15  -7    0.39    0.45
  -5 -13  -1    2.38    0.77
   0 -11   2   -0.57    0.58
   0 -15  -4    3.36    0.63
  -3 -14  -1    4.73    0.76
  -6 -13  -6    1.39    0.50
  -8  -9   0    0.92    0.70
  -5 -14  -4    2.77    0.58
  -3 -15  -5    6.98    0.57
  -6  -9   2    4.53    0.78
  -5  -9   3    3.15    0.73
  -5 -14  -7   -0.33    0.38
  -8 -10  -1    1.93    0.68
  -2 -13   1    0.82    0.72
  -3 -15  -4    3.26    0.61
  -1 -13   1    1.30    0.76
  -2 -15  -8    0.46    0.38
   1 -13  -1    3.45    0.66
  -9  -9  -2    2.48    0.59
  -7 -12  -2    2.09    0.66
  -5 -14  -5    0.44    0.54
  -5 -14  -3    1.68    0.60
  -8 -11  -5    0.88    0.51
  -3 -15  -7    3.05    0.45
  -8 -11  -4    1.06    0.54
   2 -12   0   36.80    0.73
  -4  -7   4    9.55    0.59
  -9  -8  -1   -0.86    0.59
  -3 -15  -6    1.52    0.50
  -2 -15  -7    1.02    0.46
  -5 -13   0    1.84    0.77
   1 -15  -4    3.49    0.58
   0 -13   1    6.68    0.70
  -3 -14   0    0.09    0.71
  -1 -15  -3    1.81    0.66
  -1 -11   3    1.66    0.66
  -5  -6   4    3.84    0.55
  -5 -14  -6    0.75    0.48
  -9  -6   0    0.53    0.63
  -4 -15  -4    5.35    0.54
  -2 -15  -2    4.40    0.72
  -7  -5   3   27.84    0.67
  -8  -7   1    3.84    0.71
  -7  -4   3  150.44    1.07
  -9  -9  -1    0.91    0.55
  -2 -13   2    0.51    0.69
  -1 -15  -1    0.74    0.68
  -9  -8   0   -0.58    0.61
  -4 -15  -3    3.53    0.60
  -9  -6   1   -0.01    0.60
  -1 -13   2    2.67    0.72
  -3 -13   2   13.70    0.84
  -5 -14  -1    0.56    0.65
  -2 -11   3    5.77    0.70
   1 -13   1    1.20    0.64
  -3 -11   3    0.59    0.76
  -3 -15  -1   -0.82    0.68
   0 -15  -1    5.16    0.69
  -6 -14  -4    1.71    0.50
  -6 -10   3    2.94    0.78
  -3 -15  -3    0.96    0.62
  -7 -11   1    0.03    0.70
  -6  -7   4    2.17    0.65
  -7 -12   0    2.90    0.66
  -9  -7   0    2.68    0.65
  -6 -14  -5    2.38    0.45
  -1 -16  -4    4.46    0.54
  -4 -15  -6    2.59    0.44
  -5 -14  -2   -0.07    0.61
  -2 -15   0    5.15    0.73
  -1 -15   0    5.06    0.73
  -7 -13  -2    2.40    0.57
  -1 -16  -3    2.09    0.56
  -6 -14  -2   -0.19    0.55
  -2 -16  -3    2.73    0.55
  -4 -15  -1   -0.09    0.63
  -5 -15  -5    1.99    0.42
  -3 -15   0    5.31    0.74
   0 -16  -5   40.64    0.61
  -8 -11   0    3.85    0.62
  -5 -15  -4    1.09    0.46
  -8 -12  -2    0.07    0.50
  -5 -13   1    2.69    0.78
  -5 -15  -3    1.09    0.51
  -2 -14   2   28.49    0.95
  -9  -8   1    0.48    0.61
  -3 -16  -4    1.95    0.47
  -3 -13   3   -0.24    0.80
  -2 -16  -5    0.80    0.46
  -4 -14   1    2.92    0.73
  -8  -5   3    0.38    0.57
  -2  -8   5    4.11    0.55
  -3 -14   2   12.12    0.81
  -4 -15   0    0.22    0.65
  -4 -13   3    2.46    0.76
  -1 -16  -7    1.49    0.33
   0 -16  -2    2.40    0.59
  -1 -16  -2    1.37    0.59
  -8 -10   1    2.46    0.66
  -5 -13   2    3.67    0.79
  -1 -12   4    3.56    0.69
  -2 -16  -7    2.59    0.31
   0 -11   4    2.32    0.61
  -8  -8   3   -0.28    0.68
  -5 -15  -1    0.69    0.58
  -2 -16  -1    4.87    0.64
  -7  -5   4  800.74    2.72
  -9  -7   2   -0.04    0.60
  -7 -13   0    0.93    0.60
  -9  -7   1    0.57    0.61
  -1  -9   5    5.42    0.58
   0 -16  -3    4.22    0.57
  -2 -16  -2    2.04    0.59
  -7  -4   4    4.62    0.49
  -1 -16  -6    1.39    0.41
  -4 -16  -4    1.76    0.40
  -7  -6   4    1.23    0.62
  -2 -14   3    2.04    0.79
  -2 -15   1    1.51    0.74
   2 -12   2    0.83    0.53
  -3 -14   3    2.16    0.80
  -2 -16   0    0.78    0.63
   1 -16  -2    0.72    0.54
   0 -13   3    2.28    0.70
  -3 -15   1    1.06    0.69
  -7 -11   3    0.74    0.72
   1 -10   4    0.13    0.51
  -5  -9   5    1.04    0.74
  -3 -12   4    2.63    0.83
  -1 -15   2    3.32    0.75
  -3 -16  -1    3.45    0.60
  -3 -16  -2    0.66    0.54
  -8 -13  -3    0.94    0.37
   2 -14   1   29.62    0.76
  -2 -15   2    0.94    0.68
  -4 -14   3   11.00    0.79
  -4 -13   4    0.94    0.79
  -4 -12   4    2.13    0.81
  -6 -15  -2    0.37    0.43
  -3 -15   2    1.36    0.67
   0 -15   2   21.31    0.81
  -8 -11   1    1.04    0.62
   0 -10   5    3.57    0.55
  -4 -15   1    0.53    0.66
  -7 -14  -1    0.03    0.45
  -5 -15   1    4.47    0.63
  -8  -5   4    5.91    0.58
  -6 -10   5    2.13    0.80
   1 -11   4    0.78    0.56
  -6 -15  -1    0.87    0.47
  -8  -6   4  351.95    1.86
  -4 -16   0    2.45    0.57
  -1 -17  -3    0.24    0.44
  -3 -16   1    2.04    0.64
  -6  -5   5    2.82    0.54
  -2 -15   3    1.00    0.74
  -5  -8   6    2.72    0.71
  -4 -15   2    2.87    0.68
  -1 -17  -4    0.19    0.38
  -5 -14   3   20.20    0.81
  -1 -15   3    2.95    0.74
  -5  -7   6    2.33    0.65
  -7 -12   3    1.91    0.68
  -2 -17  -4   -0.03    0.33
  -7 -14   0    4.30    0.51
   1 -14   3    1.38    0.67
  -7 -11   4    2.54    0.73
  -3 -13   5    0.93    0.79
  -8  -7   4    0.20    0.66
   1 -15   2   25.47    0.80
  -4 -16  -2   -0.13    0.48
  -1 -16   1    0.99    0.67
   2 -14   2    3.04    0.63
  -8  -9   4    2.83    0.69
  -1 -17  -1    3.19    0.54
  -4 -14   4    1.23    0.75
  -8 -10   3    3.42    0.68
  -5 -10   6   -0.12    0.74
  -5 -16  -1    1.47    0.45
  -8 -13   0    1.50    0.46
   0 -15   3    5.57    0.74
  -3 -17  -3    3.41    0.36
  -2 -16   2    3.05    0.70
  -2 -14   4    0.45    0.76
  -1 -16   2    0.63    0.66
  -5  -9   6    3.62    0.77
  -3 -17  -2   -0.11    0.42
  -4 -15   3    0.89    0.63
  -7  -5   5    2.92    0.58
  -1 -14   4   -0.11    0.76
   1 -10   5    3.47    0.56
   0 -17  -1    1.02    0.49
  -1 -17  -2    3.05    0.50
  -6  -6   6    0.65    0.58
  -1 -17   0    0.39    0.52
   0 -16   2    5.66    0.65
  -6 -13   4   -0.27    0.68
  -8 -12   2   -0.39    0.54
  -1 -15   4    4.18    0.79
  -3 -15   4    2.08    0.73
  -7 -10   5    1.71    0.75
  -3 -12   6    0.96    0.83
  -3 -17   0    0.43    0.48
  -2 -16   3    5.56    0.66
  -4  -9   7    5.07    0.70
  -1 -16   3    0.93    0.68
  -5 -15   3    1.80    0.58
  -2 -17   1    2.59    0.56
   0 -11   6    0.87    0.66
   1 -16   1    1.07    0.61
  -1 -14   5    1.29    0.78
  -2 -13   6    0.14    0.76
  -5 -16   1    0.01    0.48
  -3 -13   6    7.05    0.80
  -4 -15   4    1.84    0.70
  -3 -16   3    2.94    0.65
   0  -9   6    2.47    0.54
   1 -16   2    8.59    0.65
  -5  -7   7    1.42    0.67
  -8  -9   5    0.66    0.66
  -7  -9   6    5.22    0.76
  -5 -10   7    5.18    0.79
  -1  -9   7   52.75    0.89
  -5  -6   7    2.04    0.60
   1 -17   0    4.81    0.53
  -5  -8   7    1.04    0.69
  -1  -8   7    1.15    0.56
  -4 -16   3    2.53    0.56
  -2 -12   7    4.02    0.79
  -5 -15   4    3.24    0.60
  -1 -16   4    0.18    0.70
  -2 -14   6    2.50    0.76
  -7 -13   4    0.01    0.61
  -4 -17   1    0.27    0.45
  -6  -8   7    6.02    0.76
  -4 -14   6    0.95    0.73
  -6 -10   7    2.78    0.79
  -2 -15   5    2.02    0.75
  -1 -14   6    3.81    0.82
   0 -16   4    4.79    0.71
  -8 -12   4    0.66    0.54
  -7 -11   6    0.90    0.69
   1 -11   6    5.48    0.65
   0 -17   2   32.11    0.74
  -2 -17   3    1.81    0.55
  -1 -17   3   13.19    0.65
  -3 -15   5    5.75    0.76
  -4 -16   4   -0.44    0.57
   0 -11   7    5.15    0.74
  -3 -17   2    1.08    0.52
   2 -16   2    0.08    0.57
  -3  -8   8    2.04    0.70
  -4 -13   7    0.10    0.77
  -7 -14   3    0.17    0.52
  -6 -14   5   -0.04    0.62
  -4 -17   2   -0.11    0.44
  -3 -17   3    0.61    0.53
   0  -8   7   -0.01    0.54
  -5 -16   3    2.65    0.51
  -7  -8   7    3.05    0.73
  -1 -18   0   -0.01    0.40
  -6 -13   5    5.50    0.73
  -5 -15   5    1.62    0.61
   0 -17   3    0.16    0.58
  -2 -18   0    0.93    0.38
   2 -12   5    0.62    0.57
  -4 -15   5    5.05    0.71
  -8 -13   3   -0.12    0.48
  -5 -10   8    5.78    0.85
  -4  -8   8    1.96    0.72
  -3 -12   8    0.77    0.80
   1 -17   2    1.39    0.55
   1 -17   1    0.49    0.52
  -5  -5   7   -0.01    0.55
  -1 -18   1    3.37    0.45
  -5 -16   4   -0.08    0.48
  -7 -14   4    2.29    0.51
  -4 -16   5    5.43    0.63
   0 -16   5    2.76    0.71
  -4 -17   3    2.18    0.48
  -5  -6   8    0.08    0.65
  -5 -11   8    4.63    0.83
   1 -11   7    1.85    0.64
  -1 -12   8    8.39    0.78
   0 -18   1   -0.45    0.42
  -5  -9   8    5.00    0.81
   1 -17   3   -0.02    0.54
  -2 -13   8    1.52    0.75
   0 -10   8    3.50    0.69
  -2 -15   7    4.74    0.77
  -1 -16   6    1.31    0.68
  -3 -15   7    2.55    0.71
  -6 -13   7    0.50    0.65
  -8 -11   6    1.07    0.59
  -6  -9   8    7.58    0.83
  -8  -8   7    1.47    0.65
   0 -12   8   35.09    1.00
  -4 -17   4   11.38    0.52
  -2  -9   9    1.20    0.72
  -8  -9   7    5.65    0.67
  -5 -16   5    1.10    0.51
   0 -16   6    3.02    0.69
  -1 -18   2    2.73    0.48
  -3 -17   5    1.21    0.53
  -7  -8   8    3.84    0.71
  -2 -18   3    6.62    0.47
   0 -15   7    4.22    0.73
  -2 -18   2    0.23    0.40
  -8 -10   7    4.28    0.65
   0 -18   2    1.40    0.46
  -5 -11   9    8.71    0.82
  -3 -14   8    3.31    0.79
  -2 -14   8    4.00    0.80
  -2 -16   7    0.43    0.64
   0  -7   8    1.63    0.55
  -1 -17   5    1.05    0.61
   2 -10   7   22.35    0.67
  -7  -9   8    6.11    0.76
  -3 -13   9    0.95    0.75
  -2 -13   9    2.60    0.75
   2 -11   7   37.76    0.91
  -1 -16   7    2.56    0.69
   3 -11   5    0.37    0.51
   1 -16   6   -0.30    0.64
   1 -12   8   34.68    0.91
  -1 -14   8    0.42    0.73
  -1 -13   9   13.97    0.85
   0 -10   9    0.16    0.68
  -1 -17   6    5.55    0.63
   3 -12   6    0.95    0.59
   1 -17   4    2.09    0.58
   0 -18   4    1.20    0.48
  -4 -15   8    1.20    0.63
   3 -10   6   50.27    0.80
   0  -9   9    2.21    0.69
   0 -17   6   -0.61    0.59
  -8  -8   8    2.19    0.63
  -3 -14   9    3.03    0.70
  -3  -8  10   -1.01    0.71
  -2 -14   9   40.62    0.99
  -3 -12  10    3.94    0.80
   0 -13   9    0.64    0.74
  -5  -9  10    1.65    0.76
  -3 -17   6    4.73    0.55
  -2 -12  10    0.32    0.80
  -2 -18   5   -0.23    0.42
  -4 -14   9    1.40    0.65
  -5 -10  10    0.83    0.81
  -1 -11  10    7.63    0.89
  -1 -14   9    0.24    0.68
  -7  -8   9    4.78    0.72
  -5 -11  10    2.62    0.76
  -3 -16   8    0.28    0.60
   2 -11   8    5.68    0.65
   1 -15   7    3.48    0.73
   1 -16   7    0.26    0.62
  -3 -13  10    1.25    0.74
   2 -16   6   -0.11    0.60
  -2 -13  10    0.27    0.74
   1 -18   4    0.70    0.44
  -1 -15   9    1.67    0.70
  -7 -14   7    0.53    0.47
  -7  -9   9    0.28    0.69
  -6  -8  10    2.31    0.74
   0 -17   7    1.37    0.59
   3 -10   7    9.24    0.57
  -2 -14  10    2.89    0.69
  -3 -14  10    0.62    0.64
  -1  -9  10    6.48    0.79
  -6 -11  10    4.72    0.70
  -3 -15   9   -0.20    0.64
  -3  -4   9    0.94    0.56
  -4 -10  11    0.84    0.80
  -1 -14  10    1.20    0.76
  -1 -18   5    1.37    0.47
   1 -18   5    2.24    0.47
  -8  -6   8    2.27    0.60
   0 -18   5    1.27    0.49
  -7 -12   9    4.94    0.60
  -3 -16   9    1.76    0.56
   1 -17   7    1.64    0.56
  -5  -9  11    0.33    0.76
  -1 -18   6    1.97    0.49
  -6 -15   8    1.47    0.43
  -6 -14   9    0.25    0.50
  -3 -17   8    0.49    0.47
  -1 -12  11    0.71    0.82
  -3 -13  11    3.54    0.74
   1 -15   9    6.81    0.68
  -1 -15  10    2.23    0.70
   2 -13   9    6.50    0.76
  -2 -15  10    2.08    0.65
  -3 -15  10    5.75    0.62
  -5  -7  11    2.23    0.78
  -4  -7  11  120.95    1.33
  -2  -5  10   12.13    0.62
   0 -15  10    4.25    0.72
  -6 -10  11    1.73    0.71
  -1 -13  11    2.69    0.79
  -1  -9  11   -0.11    0.79
  -6  -8  11    2.74    0.75
  -4 -15  10    2.04    0.56
  -3  -7  11    3.27    0.77
  -1 -10  11    0.33    0.79
   1 -13  10    4.59    0.81
   1 -17   8    4.36    0.57
   2  -8   9    0.13    0.55
  -3  -6  11   39.03    0.93
  -4 -10  12    7.91    0.83
  -6 -13  10    0.03    0.54
  -1  -7  11    0.03    0.71
  -7 -10  10    0.86    0.64
   3 -14   8   27.51    0.77
  -2 -12  12    0.33    0.78
   0 -13  11    1.30    0.78
   2 -15   9   50.20    0.95
  -3 -17   9    0.79    0.43
  -4 -16   9    0.60    0.49
   1 -16   9    7.92    0.64
   1 -15  10    0.88    0.67
  -1 -11  12    5.24    0.83
   1 -11  11    6.97    0.85
  -5 -13  11   -0.26    0.60
  -2 -10  12    0.92    0.84
   0 -16  10    0.73    0.61
   2 -13  10    4.57    0.77
  -6  -4  10   18.53    0.72
   0 -17   8    5.55    0.59
  -1 -14  11    5.06    0.74
   1 -18   7    0.14    0.44
  -3  -5  11    4.64    0.72
  -5 -11  12   -0.02    0.69
  -1 -12  12    4.70    0.84
   1  -9  10    1.21    0.71
   0  -8  11   -0.22    0.72
  -3 -16  10    4.54    0.54
  -4 -16  10    3.51    0.46
   0 -15  11    0.57    0.65
  -4  -8  12    1.04    0.81
   1 -13  11    0.65    0.72
  -5  -8  12   27.57    0.92
   0 -11  12    0.20    0.75
   1 -14  11   -0.36    0.70
   2 -17   8   -0.11    0.51
  -5  -3  10   20.92    0.64
  -4 -12  12    0.44    0.68
  -6  -8  12   19.65    0.79
   0 -12  12    5.36    0.83
  -7  -4  10    0.46    0.60
  -4  -3  10   32.87    0.75
  -1 -17  10   73.94    0.82
  -6 -13  11    3.42    0.53
   3 -16   8    1.13    0.55
   4 -13   8    3.93    0.65
   2 -12  11    6.78    0.80
  -3 -14  12    0.51    0.62
  -2 -12  13    0.07    0.70
  -6  -7  12   -0.50    0.68
  -1 -14  12    0.93    0.69
   1 -18   8    3.88    0.45
  -6  -3  10    3.53    0.60
  -4 -11  13    1.11    0.70
   0 -17  10   19.83    0.60
   1 -15  11    5.66    0.69
   0  -8  12    1.42    0.82
  -2 -11  13    1.05    0.75
  -6 -14  11    0.17    0.39
   4  -9   8    0.80    0.55
  -5 -11  13    0.33    0.65
   0  -7  12    0.43    0.78
  -1  -9  13    2.70    0.81
  -5 -14  12    1.90    0.47
  -1 -13  13    0.51    0.71
  -6  -4  11   37.94    0.98
   0 -10  13    1.17    0.83
  -7  -5  11   54.57    0.90
  -2  -7  13    1.88    0.79
  -4  -2  10  226.87    1.36
  -1  -3  10    3.22    0.62
   1 -17  10   41.27    0.70
  -2 -14  13    1.67    0.61
  -3  -6  13   -0.08    0.81
  -4  -6  13    2.83    0.81
  -6 -10  13    0.41    0.61
  -2 -11  14    6.54    0.81
   0  -6  12    0.81    0.75
   3 -12  11    3.53    0.75
   0 -14  13    0.69    0.65
   2 -13  12    1.86    0.72
  -3  -9  14    6.80    0.83
   3 -16   9   87.21    0.94
  -4 -10  14    0.66    0.72
  -6 -12  12    3.96    0.55
  -3 -10  14    0.40    0.78
  -5 -13  13    2.35    0.50
  -4  -9  14   -1.01    0.73
[truncated: 7,608,057 more chars]
